# Supplementary material for: Comparative transcriptome analysis of Eimeria maxima (Apicomplexa: Eimeriidae) suggests DNA replication activities correlating with its fecundity
Source: BMC Genomics. 2018 Sep 24;19:699. doi: 10.1186/s12864-018-5090-2 (PMC6154952; doi:10.1186/s12864-018-5090-2)
Supplement: Supplementary file 8 — Detailed DEGs of different comparison groups between the E. maxima wild strain and its precocious line. (XLSX 152 kb) [file 12864_2018_5090_MOESM8_ESM.xlsx]

## Sheet: WTUO vs WTSO
Selected different transcripted genes in stage transition (unsporulated oocyst to sporulated oocyst) in wild type E. maxima
Note：WTSO: sporulated oocyst stage of E. maxima parent strain; WTUO: unsporulated oocyst stage of E. maxima parent strain;
gene_id	WT_UO_readcount	WT_SO_readcount	log2FoldChange	pval	padj	Blast swiss prot	Swissprot Description	NR Description	Interpro Discription
EMWEY_00005500	19.4201	10888.4	-9.0436	2.7686e-70	3.1457e-68	sp|P13399|TA4_EIMTE Sporulated oocyst TA4 antigen OS=Eimeria tenella PE=1 SV=2//1.80363e-17	Sporulated oocyst TA4 antigen OS=Eimeria tenella PE=1 SV=2	SAG family member [Eimeria maxima]	Pfam->Sporozoite TA4 surface antigen
EMWEY_00005510	23.3397	34554.2	-10.42	1.0256e-84	2.5854e-82	sp|P13399|TA4_EIMTE Sporulated oocyst TA4 antigen OS=Eimeria tenella PE=1 SV=2//1.14301e-14	Sporulated oocyst TA4 antigen OS=Eimeria tenella PE=1 SV=2	SAG family member [Eimeria maxima]	Pfam->Sporozoite TA4 surface antigen|Pfam->Sporozoite TA4 surface antigen|ProSiteProfiles->Prokaryotic membrane lipoprotein lipid attachment site profile.
EMWEY_00008040	23.0831	54239.3	-11.008	2.0723e-62	1.4784e-60	sp|P13399|TA4_EIMTE Sporulated oocyst TA4 antigen OS=Eimeria tenella PE=1 SV=2//1.85369e-35	Sporulated oocyst TA4 antigen OS=Eimeria tenella PE=1 SV=2	SAG family member [Eimeria maxima]	Pfam->Sporozoite TA4 surface antigen
EMWEY_00012770	45.0796	1786.89	-5.272	1.5656e-37	4.4152e-36	sp|P13399|TA4_EIMTE Sporulated oocyst TA4 antigen OS=Eimeria tenella PE=1 SV=2//3.56043e-10	Sporulated oocyst TA4 antigen OS=Eimeria tenella PE=1 SV=2	SAG family member [Eimeria maxima]	Pfam->Sporozoite TA4 surface antigen
EMWEY_00012800	2.68378	255.915	-6.427	3.4513e-19	3.291e-18	sp|P13399|TA4_EIMTE Sporulated oocyst TA4 antigen OS=Eimeria tenella PE=1 SV=2//9.15727e-12	Sporulated oocyst TA4 antigen OS=Eimeria tenella PE=1 SV=2	SAG family member [Eimeria maxima]	Pfam->Sporozoite TA4 surface antigen
EMWEY_00012810	0.416312	898.146	-10.418	3.992e-20	4.1076e-19	-//-	--	SAG family member [Eimeria maxima]	Pfam->Sporozoite TA4 surface antigen
EMWEY_00012830	206.001	66769.9	-8.2876	5.5367e-97	2.9776e-94	sp|P13399|TA4_EIMTE Sporulated oocyst TA4 antigen OS=Eimeria tenella PE=1 SV=2//5.33241e-11	--	SAG family member [Eimeria maxima]	Pfam->Sporozoite TA4 surface antigen
EMWEY_00041920	3.4012	55.3218	-3.8633	4.2879e-05	0.00010793	sp|P13399|TA4_EIMTE Sporulated oocyst TA4 antigen OS=Eimeria tenella PE=1 SV=2//8.98419e-07	--	SAG family member [Eimeria maxima]	Pfam->Sporozoite TA4 surface antigen
EMWEY_00047560	37.874	625.226	-4.0105	2.0244e-19	1.97e-18	sp|P13399|TA4_EIMTE Sporulated oocyst TA4 antigen OS=Eimeria tenella PE=1 SV=2//2.05201e-07	Sporulated oocyst TA4 antigen OS=Eimeria tenella PE=1 SV=2	SAG family member [Eimeria maxima]	Pfam->Sporozoite TA4 surface antigen
EMWEY_00047580	58.0691	9940.63	-7.3666	1.414e-68	1.4258e-66	sp|P13399|TA4_EIMTE Sporulated oocyst TA4 antigen OS=Eimeria tenella PE=1 SV=2//3.73499e-09	Sporulated oocyst TA4 antigen OS=Eimeria tenella PE=1 SV=2	SAG family member [Eimeria maxima]	Pfam->Sporozoite TA4 surface antigen
EMWEY_00052810	4.23382	774.951	-7.3939	6.9704e-33	1.4995e-31	-//-	--	SAG family member, partial [Eimeria maxima]	--
EMWEY_00052830	29.8986	20837.8	-9.3619	4.7372e-82	1.0328e-79	-//-	--	SAG family member [Eimeria maxima]	Pfam->Sporozoite TA4 surface antigen
EMWEY_00058130	44.7654	903.284	-4.304	3.1513e-23	3.9171e-22	-//-	--	SAG family member [Eimeria maxima]	Pfam->Sporozoite TA4 surface antigen
EMWEY_00058430	66.1649	11858.6	-7.4331	1.1851e-69	1.2747e-67	sp|P13399|TA4_EIMTE Sporulated oocyst TA4 antigen OS=Eimeria tenella PE=1 SV=2//4.66935e-10	Sporulated oocyst TA4 antigen OS=Eimeria tenella PE=1 SV=2	SAG family member, partial [Eimeria maxima]	Pfam->Sporozoite TA4 surface antigen
EMWEY_00058440	26.665	1835.82	-6.0475	6.4311e-39	1.9215e-37	-//-	--	SAG family member [Eimeria maxima]	--
EMWEY_00059060	26.3639	1207.18	-5.4674	1.3606e-33	3.0831e-32	sp|P13399|TA4_EIMTE Sporulated oocyst TA4 antigen OS=Eimeria tenella PE=1 SV=2//3.82285e-08	Sporulated oocyst TA4 antigen OS=Eimeria tenella PE=1 SV=2	SAG family member, partial [Eimeria maxima]	Pfam->Sporozoite TA4 surface antigen
EMWEY_00059070	63.5387	5458.33	-6.3825	2.9751e-54	1.5584e-52	-//-	--	SAG family member [Eimeria maxima]	ProSiteProfiles->ENTH domain profile.
EMWEY_00059210	27.2986	285.116	-3.3478	3.0674e-10	1.4694e-09	-//-	--	SAG family member, partial [Eimeria maxima]	--
EMWEY_00059710	44.1894	129.491	-1.5285	0.0075581	0.013304	sp|P13399|TA4_EIMTE Sporulated oocyst TA4 antigen OS=Eimeria tenella PE=1 SV=2//9.01778e-06	--	SAG family member, partial [Eimeria maxima]	Pfam->Sporozoite TA4 surface antigen
EMWEY_00059740	102.099	7224.59	-6.1018	1.3299e-49	5.9271e-48	sp|P13399|TA4_EIMTE Sporulated oocyst TA4 antigen OS=Eimeria tenella PE=1 SV=2//5.13501e-10	Sporulated oocyst TA4 antigen OS=Eimeria tenella PE=1 SV=2	SAG family member, partial [Eimeria maxima]	Pfam->Sporozoite TA4 surface antigen
Novel02089	0	253.32	-10.019	2.1097e-09	9.2095e-09	SAG family member [Eimeria maxima]	--	SAG family member, partial [Eimeria maxima]	--
Novel02256	27.0682	4235.66	-7.2341	1.4939e-61	9.878e-60	SAG family member, partial [Eimeria maxima]	--	SAG family member, partial [Eimeria maxima]	--
EMWEY_00017610	255.787	65765.5	-7.8864	2.2716e-39	6.9414e-38	sp|P98133|FBN1_BOVIN Fibrillin-1 OS=Bos taurus GN=FBN1 PE=1 SV=1//3.45508e-06	Fibrillin-2 OS=Mus musculus GN=Fbn2 PE=1 SV=2	microneme protein, putative [Eimeria maxima]	ProSitePatterns->EGF-like domain signature 2.|ProSitePatterns->Calcium-binding EGF-like domain signature.|ProSitePatterns->Aspartic acid and asparagine hydroxylation site.|ProSitePatterns->EGF-like domain signature 2.|ProSitePatterns->Aspartic acid and asparagine hydroxylation site.|ProSitePatterns->EGF-like domain signature 2.|ProSitePatterns->EGF-like domain signature 2.|ProSitePatterns->Aspart…
EMWEY_00017880	34.588	19541.2	-9.0784	8.5546e-109	9.8586e-106	-//-	--	Microneme protein 3, related [Eimeria maxima]	Pfam->Sialic-acid binding micronemal adhesive repeat
EMWEY_00022960	34.8891	743.155	-4.3718	1.5544e-20	1.6434e-19	sp|Q08879|FBLN1_MOUSE Fibulin-1 OS=Mus musculus GN=Fbln1 PE=1 SV=2//2.44501e-09	Micronemal protein 6 OS=Toxoplasma gondii GN=MIC6 PE=1 SV=1	microneme protein, putative [Eimeria maxima]	ProSiteProfiles->EGF-like domain profile.|SMART->Epidermal growth factor-like domain.|SMART->Epidermal growth factor-like domain.|SMART->Epidermal growth factor-like domain.|SMART->Epidermal growth factor-like domain.|SMART->Epidermal growth factor-like domain.
EMWEY_00027480	2712.88	39753	-3.8491	5.6988e-23	6.9655e-22	-//-	--	Microneme protein etmic-2/7h, related [Eimeria maxima]	Pfam->Microneme protein Etmic-2|Pfam->Microneme protein Etmic-2
EMWEY_00028590	95952	15448.8	2.6203	1.1593e-12	6.9947e-12	-//-	--	microneme protein, putative [Eimeria maxima]	PRINTS->Type I antifreeze protein signature|PRINTS->Type I antifreeze protein signature|PRINTS->Type I antifreeze protein signature
EMWEY_00036540	53.3875	18327.6	-8.3351	3.392e-62	2.3387e-60	sp|O00834|MIC1_TOXGO Micronemal protein 1 OS=Toxoplasma gondii GN=MIC1 PE=1 SV=1//2.09306e-07	--	microneme protein, putative, partial [Eimeria maxima]	Pfam->Sialic-acid binding micronemal adhesive repeat|Pfam->Sialic-acid binding micronemal adhesive repeat|Pfam->Sialic-acid binding micronemal adhesive repeat
EMWEY_00048180	50.5441	25907.1	-8.9306	1.9444e-98	1.1204e-95	-//-	--	Microneme protein 7 [Eimeria maxima]>gi|557156977|emb|CDJ56059.1| hypothetical protein, conserved [Eimeria maxima]	--
EMWEY_00051350	337.865	93069	-8.0444	9.7481e-78	1.6383e-75	sp|Q96RW7|HMCN1_HUMAN Hemicentin-1 OS=Homo sapiens GN=HMCN1 PE=1 SV=2//2.65211e-11	Hemicentin-1 OS=Homo sapiens GN=HMCN1 PE=1 SV=2	microneme protein 2, putative [Eimeria maxima]	SMART->von Willebrand factor (vWF) type A domain|Pfam->Thrombospondin type 1 domain|Pfam->Thrombospondin type 1 domain|Pfam->Thrombospondin type 1 domain|Pfam->Thrombospondin type 1 domain|ProSiteProfiles->Thrombospondin type-1 (TSP1) repeat profile.|Pfam->von Willebrand factor type A domain|PRINTS->Von Willebrand factor type A domain signature|PRINTS->Von Willebrand factor type A domain signatur…
Novel00126	11.9133	920.47	-6.2213	3.9205e-34	9.0927e-33	microneme protein 7, putative [Eimeria acervulina]	Fibrillin-2 OS=Mus musculus GN=Fbn2 PE=1 SV=2	microneme protein 7, putative [Eimeria acervulina]	--
Novel02029	85.0665	404.505	-2.2291	2.7493e-06	8.2051e-06	microneme protein MIC3, putative [Eimeria necatrix]	--	microneme protein MIC3, putative [Eimeria necatrix]	--
EMWEY_00006480	13.6755	651.712	-5.4679	6.5551e-18	5.8238e-17	sp|B6KAM0|AMA1_TOXGO Apical membrane antigen 1 OS=Toxoplasma gondii GN=AMA1 PE=1 SV=1//8.9529e-58	Apical membrane antigen 1 OS=Toxoplasma gondii GN=AMA1 PE=1 SV=1	apical membrane antigen, putative [Eimeria maxima]	PRINTS->Apical membrane antigen 1 signature|PRINTS->Apical membrane antigen 1 signature|PRINTS->Apical membrane antigen 1 signature|PRINTS->Apical membrane antigen 1 signature|SMART->Apical membrane antigen 1|Pfam->Apical membrane antigen 1
EMWEY_00010920	20.3548	34898.5	-10.606	2.1372e-73	2.9726e-71	sp|B6KAM0|AMA1_TOXGO Apical membrane antigen 1 OS=Toxoplasma gondii GN=AMA1 PE=1 SV=1//3.60826e-111	Apical membrane antigen 1 OS=Toxoplasma gondii GN=AMA1 PE=1 SV=1	apical membrane antigen 1, putative [Eimeria maxima]	SMART->Apical membrane antigen 1|Pfam->Apical membrane antigen 1|PRINTS->Apical membrane antigen 1 signature|PRINTS->Apical membrane antigen 1 signature|PRINTS->Apical membrane antigen 1 signature|PRINTS->Apical membrane antigen 1 signature|PRINTS->Apical membrane antigen 1 signature
EMWEY_00016720	40.9872	1767.62	-5.3819	3.6282e-33	7.9751e-32	sp|Q0P5C0|LMF1_BOVIN Lipase maturation factor 1 OS=Bos taurus GN=LMF1 PE=2 SV=1//1.29343e-07	Lipase maturation factor 1 OS=Bos taurus GN=LMF1 PE=2 SV=1	rhoptry protein, putative [Eimeria maxima]	Pfam->Lipase maturation factor
EMWEY_00019770	153.847	10387.5	-6.0377	4.484e-53	2.2329e-51	sp|Q753D9|PKH3_ASHGO Serine/threonine-protein kinase PKH3 OS=Ashbya gossypii (strain ATCC 10895 / CBS 109.51 / FGSC 9923 / NRRL Y-1056) GN=PKH3 PE=3 SV=1//3.53991e-09	Protein kinase C delta type OS=Canis familiaris GN=PRKCD PE=2 SV=1	Rhoptry kinase family protein ROP35, putative [Eimeria maxima]	SMART->Serine/Threonine protein kinases, catalytic domain|ProSiteProfiles->Protein kinase domain profile.|Pfam->Protein kinase domain
EMWEY_00025440	3.10009	1297.28	-8.5676	5.7195e-42	1.9225e-40	sp|Q1PFH8|CDPKJ_ARATH Calcium-dependent protein kinase 19 OS=Arabidopsis thaliana GN=CPK19 PE=2 SV=1//4.97903e-12	Serine/threonine-protein kinase PKZ1 OS=Phytophthora infestans GN=PKZ1 PE=1 SV=1	Rhoptry kinase family protein ROP17, putative [Eimeria maxima]	ProSiteProfiles->Protein kinase domain profile.|Pfam->Protein kinase domain|ProSitePatterns->Serine/Threonine protein kinases active-site signature.|SMART->Serine/Threonine protein kinases, catalytic domain|ProSitePatterns->Protein kinases ATP-binding region signature.
EMWEY_00033310	17.7103	2543.78	-7.1062	3.2543e-56	1.8358e-54	-//-	--	Rhoptry kinase family protein ROP23 (incomplete catalytic triad), putative [Eimeria maxima]	ProSiteProfiles->Protein kinase domain profile.|Pfam->Kinase-like
EMWEY_00033680	23586.9	3194.71	2.867	8.4299e-14	5.6294e-13	sp|B6KV60|RON2_TOXGO Rhoptry neck protein 2 OS=Toxoplasma gondii GN=TGME49_100100 PE=1 SV=2//4.06916e-27	Rhoptry neck protein 2 OS=Toxoplasma gondii GN=TGME49_100100 PE=1 SV=2	rhoptry neck protein 2, putative [Eimeria maxima]	--
EMWEY_00052550	4.06102	495.143	-6.7781	2.1969e-27	3.4887e-26	-//-	--	Rhoptry kinase family protein ROP21, putative [Eimeria maxima]	ProSiteProfiles->Glycosyl hydrolases family 10 (GH10) domain profile.
Novel00070	18.4277	103.527	-2.4503	6.7355e-05	0.0001645	Rhoptry kinase family protein ROP21, putative, partial [Eimeria acervulina]	--	Rhoptry kinase family protein ROP21, putative, partial [Eimeria acervulina]	--
Novel01347	9.06986	156.531	-4.0335	1.0077e-10	5.0585e-10	Rhoptry kinase family protein ROP21, putative [Eimeria tenella]	--	Rhoptry kinase family protein ROP21, putative [Eimeria tenella]	--
EMWEY_00002860	106.864	245.157	-1.1862	0.018808	0.030676	sp|B6KJ32|RON4_TOXGO Rhoptry neck protein 4 OS=Toxoplasma gondii GN=RON4 PE=2 SV=2//2.73307e-42	Rhoptry neck protein 4 OS=Toxoplasma gondii GN=RON4 PE=2 SV=2	hypothetical protein EMWEY_00002860 [Eimeria maxima]	--
EMWEY_00007880	124.407	2528.17	-4.318	1.4888e-27	2.383e-26	sp|B6KLP1|RON22_TOXGO Rhoptry neck protein 2-like protein 2 OS=Toxoplasma gondii GN=RON2L2 PE=1 SV=2//5.23284e-13	Rhoptry neck protein 2-like protein 2 OS=Toxoplasma gondii GN=RON2L2 PE=1 SV=2	hypothetical protein, conserved [Eimeria maxima]	--
EMWEY_00022330	32.7368	1456.4	-5.4311	1.4195e-34	3.3879e-33	sp|B6KV60|RON2_TOXGO Rhoptry neck protein 2 OS=Toxoplasma gondii GN=TGME49_100100 PE=1 SV=2//1.52506e-10	Rhoptry neck protein 2 OS=Toxoplasma gondii GN=TGME49_100100 PE=1 SV=2	hypothetical protein, conserved [Eimeria maxima]	Pfam->Cytoadherence-linked asexual protein
EMWEY_00005390	879.483	3074.35	-1.794	5.5409e-06	1.5901e-05	-//-	--	dense granular protein GRA10, putative [Eimeria maxima]	ProSiteProfiles->Zinc finger RING-type profile.
EMWEY_00011390	165.473	2267.64	-3.7513	3.992e-21	4.3227e-20	-//-	--	Chromosome III, complete sequence, related [Eimeria maxima]	ProSiteProfiles->Ig-like domain profile.|Pfam->Inner membrane complex protein
EMWEY_00025950	498.256	4727.76	-3.227	3.6024e-17	3.085e-16	-//-	--	hypothetical protein, conserved [Eimeria maxima]	Pfam->Inner membrane complex protein
EMWEY_00026520	76.6068	3154.82	-5.3239	7.0897e-38	2.0353e-36	-//-	Mantle protein OS=Pinctada maxima PE=1 SV=1	membrane skeletal protein IMC1, putative [Eimeria maxima]	Pfam->Inner membrane complex protein|Pfam->Inner membrane complex protein
EMWEY_00026530	242.532	5204.68	-4.3965	5.1158e-30	9.4872e-29	-//-	--	membrane skeletal protein IMC1, putative [Eimeria maxima]	Pfam->Inner membrane complex protein
EMWEY_00027910	90.9997	3505.09	-5.2262	5.6171e-35	1.3857e-33	-//-	--	inner membrane complex protein IMC3, putative [Eimeria maxima]	Pfam->Inner membrane complex protein
EMWEY_00036070	21.9441	8245.12	-8.4729	3.049e-70	3.4161e-68	-//-	--	Chromosome II, complete genome, related [Eimeria maxima]	Pfam->Inner membrane complex protein
EMWEY_00056620	264.353	1527.78	-2.5153	1.3101e-10	6.48e-10	-//-	--	hypothetical protein, conserved, partial [Eimeria maxima]	Pfam->Inner membrane complex protein
EMWEY_00060480	202.315	80.5029	1.3134	0.010634	0.018175	-//-	--	inner membrane complex associated protein 4, putative [Eimeria maxima]	Pfam->Inner membrane complex protein
Novel02167	753.411	332.239	1.172	0.0056381	0.010169	inner membrane complex associated protein 4, putative [Eimeria praecox]	--	inner membrane complex associated protein 4, putative [Eimeria praecox]

## Sheet: PLUOvsPLSO
Selected different transcripted genes in stage transition (unsporulated oocyst to sporulated oocyst) in E. maxima precocious line
Note：PLUO: unsporulated oocyst stage of E.maxima precocious line; PLSO: sporulated oocyst stage of E.maxima precocious line
gene_id	PL_UO_readcount	PL_SO_readcount	log2FoldChange	pval	padj	Blast swiss prot	Swissprot Description	NR Description	Interpro Discription
EMWEY_00005500	52.8482	29268.8	-9.105	0	0	sp|P13399|TA4_EIMTE Sporulated oocyst TA4 antigen OS=Eimeria tenella PE=1 SV=2//1.80363e-17	Sporulated oocyst TA4 antigen OS=Eimeria tenella PE=1 SV=2	SAG family member [Eimeria maxima]	Pfam->Sporozoite TA4 surface antigen
EMWEY_00005510	7.48925	48970.5	-12.625	0	0	sp|P13399|TA4_EIMTE Sporulated oocyst TA4 antigen OS=Eimeria tenella PE=1 SV=2//1.14301e-14	Sporulated oocyst TA4 antigen OS=Eimeria tenella PE=1 SV=2	SAG family member [Eimeria maxima]	Pfam->Sporozoite TA4 surface antigen|Pfam->Sporozoite TA4 surface antigen|ProSiteProfiles->Prokaryotic membrane lipoprotein lipid attachment site profile.
EMWEY_00008040	43.8629	74694	-10.721	0	0	sp|P13399|TA4_EIMTE Sporulated oocyst TA4 antigen OS=Eimeria tenella PE=1 SV=2//1.85369e-35	Sporulated oocyst TA4 antigen OS=Eimeria tenella PE=1 SV=2	SAG family member [Eimeria maxima]	Pfam->Sporozoite TA4 surface antigen
EMWEY_00012770	49.5857	3066.07	-5.944	1.0061e-241	2.8768e-240	sp|P13399|TA4_EIMTE Sporulated oocyst TA4 antigen OS=Eimeria tenella PE=1 SV=2//3.56043e-10	Sporulated oocyst TA4 antigen OS=Eimeria tenella PE=1 SV=2	SAG family member [Eimeria maxima]	Pfam->Sporozoite TA4 surface antigen
EMWEY_00012800	3.55842	176.482	-5.5665	2.7232e-24	6.9191e-24	sp|P13399|TA4_EIMTE Sporulated oocyst TA4 antigen OS=Eimeria tenella PE=1 SV=2//9.15727e-12	Sporulated oocyst TA4 antigen OS=Eimeria tenella PE=1 SV=2	SAG family member [Eimeria maxima]	Pfam->Sporozoite TA4 surface antigen
EMWEY_00012810	2.83909	1627.97	-9.0656	3.5253e-70	1.8327e-69	-//-	--	SAG family member [Eimeria maxima]	Pfam->Sporozoite TA4 surface antigen
EMWEY_00012830	180.359	110297	-9.2509	0	0	sp|P13399|TA4_EIMTE Sporulated oocyst TA4 antigen OS=Eimeria tenella PE=1 SV=2//5.33241e-11	--	SAG family member [Eimeria maxima]	Pfam->Sporozoite TA4 surface antigen
EMWEY_00047560	32.0831	329	-3.3468	1.1201e-29	3.151e-29	sp|P13399|TA4_EIMTE Sporulated oocyst TA4 antigen OS=Eimeria tenella PE=1 SV=2//2.05201e-07	Sporulated oocyst TA4 antigen OS=Eimeria tenella PE=1 SV=2	SAG family member [Eimeria maxima]	Pfam->Sporozoite TA4 surface antigen
EMWEY_00047580	48.1024	15376	-8.311	0	0	sp|P13399|TA4_EIMTE Sporulated oocyst TA4 antigen OS=Eimeria tenella PE=1 SV=2//3.73499e-09	Sporulated oocyst TA4 antigen OS=Eimeria tenella PE=1 SV=2	SAG family member [Eimeria maxima]	Pfam->Sporozoite TA4 surface antigen
EMWEY_00052810	2.85821	1657.85	-9.0902	6.1411e-70	3.1863e-69	-//-	--	SAG family member, partial [Eimeria maxima]	--
EMWEY_00052830	26.4368	35873.6	-10.393	0	0	-//-	--	SAG family member [Eimeria maxima]	Pfam->Sporozoite TA4 surface antigen
EMWEY_00058130	31.7745	420.475	-3.7155	7.2476e-39	2.3987e-38	-//-	--	SAG family member [Eimeria maxima]	Pfam->Sporozoite TA4 surface antigen
EMWEY_00058430	78.0786	18222.3	-7.8603	0	0	sp|P13399|TA4_EIMTE Sporulated oocyst TA4 antigen OS=Eimeria tenella PE=1 SV=2//4.66935e-10	Sporulated oocyst TA4 antigen OS=Eimeria tenella PE=1 SV=2	SAG family member, partial [Eimeria maxima]	Pfam->Sporozoite TA4 surface antigen
EMWEY_00058440	42.803	3295.2	-6.259	1.2813e-244	3.7439e-243	-//-	--	SAG family member [Eimeria maxima]	--
EMWEY_00059060	44.8654	1599.32	-5.1471	6.1534e-147	7.9203e-146	sp|P13399|TA4_EIMTE Sporulated oocyst TA4 antigen OS=Eimeria tenella PE=1 SV=2//3.82285e-08	Sporulated oocyst TA4 antigen OS=Eimeria tenella PE=1 SV=2	SAG family member, partial [Eimeria maxima]	Pfam->Sporozoite TA4 surface antigen
EMWEY_00059070	100.982	6285.96	-5.9556	0	0	-//-	--	SAG family member [Eimeria maxima]	ProSiteProfiles->ENTH domain profile.
EMWEY_00059210	38.4042	421.444	-3.4448	1.1998e-35	3.767e-35	-//-	--	SAG family member, partial [Eimeria maxima]	--
EMWEY_00059740	61.5849	11626.2	-7.5521	0	0	sp|P13399|TA4_EIMTE Sporulated oocyst TA4 antigen OS=Eimeria tenella PE=1 SV=2//5.13501e-10	Sporulated oocyst TA4 antigen OS=Eimeria tenella PE=1 SV=2	SAG family member, partial [Eimeria maxima]	Pfam->Sporozoite TA4 surface antigen
Novel02089	4.65016	330.788	-6.1069	1.6764e-39	5.604e-39	SAG family member [Eimeria maxima]	--	SAG family member, partial [Eimeria maxima]	--
Novel02256	45.257	6219.09	-7.0934	0	0	SAG family member, partial [Eimeria maxima]	--	SAG family member, partial [Eimeria maxima]	--
EMWEY_00017610	162.485	105948	-9.3431	0	0	sp|P98133|FBN1_BOVIN Fibrillin-1 OS=Bos taurus GN=FBN1 PE=1 SV=1//3.45508e-06	Fibrillin-2 OS=Mus musculus GN=Fbn2 PE=1 SV=2	microneme protein, putative [Eimeria maxima]	ProSitePatterns->EGF-like domain signature 2.|ProSitePatterns->Calcium-binding EGF-like domain signature.|ProSitePatterns->Aspartic acid and asparagine hydroxylation site.|ProSitePatterns->EGF-like domain signature 2.|ProSitePatterns->Aspartic acid and asparagine hydroxylation site.|ProSitePatterns->EGF-like domain signature 2.|ProSitePatterns->EGF-like domain signature 2.|ProSitePatterns->Aspart…
EMWEY_00017880	65.6241	27874.4	-8.7234	0	0	-//-	--	Microneme protein 3, related [Eimeria maxima]	Pfam->Sialic-acid binding micronemal adhesive repeat
EMWEY_00022960	56.3046	359.236	-2.6672	2.2102e-26	5.8359e-26	sp|Q08879|FBLN1_MOUSE Fibulin-1 OS=Mus musculus GN=Fbln1 PE=1 SV=2//2.44501e-09	Micronemal protein 6 OS=Toxoplasma gondii GN=MIC6 PE=1 SV=1	microneme protein, putative [Eimeria maxima]	ProSiteProfiles->EGF-like domain profile.|SMART->Epidermal growth factor-like domain.|SMART->Epidermal growth factor-like domain.|SMART->Epidermal growth factor-like domain.|SMART->Epidermal growth factor-like domain.|SMART->Epidermal growth factor-like domain.
EMWEY_00027480	1736.51	77573.8	-5.4779	0	0	-//-	--	Microneme protein etmic-2/7h, related [Eimeria maxima]	Pfam->Microneme protein Etmic-2|Pfam->Microneme protein Etmic-2
EMWEY_00028590	75381.7	7476.58	3.3324	2.9588e-215	7.135e-214	-//-	--	microneme protein, putative [Eimeria maxima]	PRINTS->Type I antifreeze protein signature|PRINTS->Type I antifreeze protein signature|PRINTS->Type I antifreeze protein signature
EMWEY_00036540	72.6772	23811.7	-8.3485	0	0	sp|O00834|MIC1_TOXGO Micronemal protein 1 OS=Toxoplasma gondii GN=MIC1 PE=1 SV=1//2.09306e-07	--	microneme protein, putative, partial [Eimeria maxima]	Pfam->Sialic-acid binding micronemal adhesive repeat|Pfam->Sialic-acid binding micronemal adhesive repeat|Pfam->Sialic-acid binding micronemal adhesive repeat
EMWEY_00048180	24.2533	40946.8	-10.705	0	0	-//-	--	Microneme protein 7 [Eimeria maxima]>gi|557156977|emb|CDJ56059.1| hypothetical protein, conserved [Eimeria maxima]	--
EMWEY_00051350	347.249	152893	-8.7781	0	0	sp|Q96RW7|HMCN1_HUMAN Hemicentin-1 OS=Homo sapiens GN=HMCN1 PE=1 SV=2//2.65211e-11	Hemicentin-1 OS=Homo sapiens GN=HMCN1 PE=1 SV=2	microneme protein 2, putative [Eimeria maxima]	SMART->von Willebrand factor (vWF) type A domain|Pfam->Thrombospondin type 1 domain|Pfam->Thrombospondin type 1 domain|Pfam->Thrombospondin type 1 domain|Pfam->Thrombospondin type 1 domain|ProSiteProfiles->Thrombospondin type-1 (TSP1) repeat profile.|Pfam->von Willebrand factor type A domain|PRINTS->Von Willebrand factor type A domain signature|PRINTS->Von Willebrand factor type A domain signatur…
Novel00126	14.6252	1227.82	-6.3734	4.82e-114	4.2972e-113	microneme protein 7, putative [Eimeria acervulina]	Fibrillin-2 OS=Mus musculus GN=Fbn2 PE=1 SV=2	microneme protein 7, putative [Eimeria acervulina]	--
Novel02029	107.965	379.938	-1.811	9.9706e-15	2.0332e-14	microneme protein MIC3, putative [Eimeria necatrix]	--	microneme protein MIC3, putative [Eimeria necatrix]	--
EMWEY_00006480	6.41026	106.786	-4.016	1.0966e-14	2.2323e-14	sp|B6KAM0|AMA1_TOXGO Apical membrane antigen 1 OS=Toxoplasma gondii GN=AMA1 PE=1 SV=1//8.9529e-58	Apical membrane antigen 1 OS=Toxoplasma gondii GN=AMA1 PE=1 SV=1	apical membrane antigen, putative [Eimeria maxima]	PRINTS->Apical membrane antigen 1 signature|PRINTS->Apical membrane antigen 1 signature|PRINTS->Apical membrane antigen 1 signature|PRINTS->Apical membrane antigen 1 signature|SMART->Apical membrane antigen 1|Pfam->Apical membrane antigen 1
EMWEY_00010920	5.73553	53882.9	-12.917	6.5222e-67	3.2413e-66	sp|B6KAM0|AMA1_TOXGO Apical membrane antigen 1 OS=Toxoplasma gondii GN=AMA1 PE=1 SV=1//3.60826e-111	Apical membrane antigen 1 OS=Toxoplasma gondii GN=AMA1 PE=1 SV=1	apical membrane antigen 1, putative [Eimeria maxima]	SMART->Apical membrane antigen 1|Pfam->Apical membrane antigen 1|PRINTS->Apical membrane antigen 1 signature|PRINTS->Apical membrane antigen 1 signature|PRINTS->Apical membrane antigen 1 signature|PRINTS->Apical membrane antigen 1 signature|PRINTS->Apical membrane antigen 1 signature
EMWEY_00005390	524.33	2343.17	-2.1582	3.3164e-53	1.3574e-52	-//-	--	dense granular protein GRA10, putative [Eimeria maxima]	ProSiteProfiles->Zinc finger RING-type profile.
EMWEY_00016720	36.0076	1930.93	-5.7351	4.0633e-158	5.969e-157	sp|Q0P5C0|LMF1_BOVIN Lipase maturation factor 1 OS=Bos taurus GN=LMF1 PE=2 SV=1//1.29343e-07	Lipase maturation factor 1 OS=Bos taurus GN=LMF1 PE=2 SV=1	rhoptry protein, putative [Eimeria maxima]	Pfam->Lipase maturation factor
EMWEY_00019770	92.6528	8806.34	-6.5647	0	0	sp|Q753D9|PKH3_ASHGO Serine/threonine-protein kinase PKH3 OS=Ashbya gossypii (strain ATCC 10895 / CBS 109.51 / FGSC 9923 / NRRL Y-1056) GN=PKH3 PE=3 SV=1//3.53991e-09	Protein kinase C delta type OS=Canis familiaris GN=PRKCD PE=2 SV=1	Rhoptry kinase family protein ROP35, putative [Eimeria maxima]	SMART->Serine/Threonine protein kinases, catalytic domain|ProSiteProfiles->Protein kinase domain profile.|Pfam->Protein kinase domain
EMWEY_00025440	19.9501	743.125	-5.2042	2.1399e-82	1.3118e-81	sp|Q1PFH8|CDPKJ_ARATH Calcium-dependent protein kinase 19 OS=Arabidopsis thaliana GN=CPK19 PE=2 SV=1//4.97903e-12	Serine/threonine-protein kinase PKZ1 OS=Phytophthora infestans GN=PKZ1 PE=1 SV=1	Rhoptry kinase family protein ROP17, putative [Eimeria maxima]	ProSiteProfiles->Protein kinase domain profile.|Pfam->Protein kinase domain|ProSitePatterns->Serine/Threonine protein kinases active-site signature.|SMART->Serine/Threonine protein kinases, catalytic domain|ProSitePatterns->Protein kinases ATP-binding region signature.
EMWEY_00033310	29.5719	2098.8	-6.1379	1.9968e-175	3.4013e-174	-//-	--	Rhoptry kinase family protein ROP23 (incomplete catalytic triad), putative [Eimeria maxima]	ProSiteProfiles->Protein kinase domain profile.|Pfam->Kinase-like
EMWEY_00033680	18335.6	3352.52	2.4501	1.9606e-86	1.2608e-85	sp|B6KV60|RON2_TOXGO Rhoptry neck protein 2 OS=Toxoplasma gondii GN=TGME49_100100 PE=1 SV=2//4.06916e-27	Rhoptry neck protein 2 OS=Toxoplasma gondii GN=TGME49_100100 PE=1 SV=2	rhoptry neck protein 2, putative [Eimeria maxima]	--
EMWEY_00052550	0.712959	379.86	-8.7387	1.5196e-21	3.6524e-21	-//-	--	Rhoptry kinase family protein ROP21, putative [Eimeria maxima]	ProSiteProfiles->Glycosyl hydrolases family 10 (GH10) domain profile.
Novel00070	12.1203	145.07	-3.5583	2.0693e-17	4.5253e-17	Rhoptry kinase family protein ROP21, putative, partial [Eimeria acervulina]	--	Rhoptry kinase family protein ROP21, putative, partial [Eimeria acervulina]	--
Novel01347	7.84255	87.1538	-3.4392	3.993e-11	7.4172e-11	Rhoptry kinase family protein ROP21, putative [Eimeria tenella]	--	Rhoptry kinase family protein ROP21, putative [Eimeria tenella]	--
EMWEY_00007880	179.382	1778.61	-3.3062	8.0452e-86	5.12e-85	sp|B6KLP1|RON22_TOXGO Rhoptry neck protein 2-like protein 2 OS=Toxoplasma gondii GN=RON2L2 PE=1 SV=2//5.23284e-13	Rhoptry neck protein 2-like protein 2 OS=Toxoplasma gondii GN=RON2L2 PE=1 SV=2	hypothetical protein, conserved [Eimeria maxima]	--
EMWEY_00022330	71.5663	1129.92	-3.9736	5.788e-82	3.5212e-81	sp|B6KV60|RON2_TOXGO Rhoptry neck protein 2 OS=Toxoplasma gondii GN=TGME49_100100 PE=1 SV=2//1.52506e-10	Rhoptry neck protein 2 OS=Toxoplasma gondii GN=TGME49_100100 PE=1 SV=2	hypothetical protein, conserved [Eimeria maxima]	Pfam->Cytoadherence-linked asexual protein
EMWEY_00011390	128.95	1453.81	-3.4901	6.9228e-81	4.1578e-80	-//-	--	Chromosome III, complete sequence, related [Eimeria maxima]	ProSiteProfiles->Ig-like domain profile.|Pfam->Inner membrane complex protein
EMWEY_00025950	1069.3	2433.31	-1.1852	4.5198e-17	9.8249e-17	-//-	--	hypothetical protein, conserved [Eimeria maxima]	Pfam->Inner membrane complex protein
EMWEY_00026520	155.785	1744.09	-3.4812	5.6115e-98	4.1598e-97	-//-	Mantle protein OS=Pinctada maxima PE=1 SV=1	membrane skeletal protein IMC1, putative [Eimeria maxima]	Pfam->Inner membrane complex protein|Pfam->Inner membrane complex protein
EMWEY_00026530	567.264	3737.28	-2.7177	4.4993e-78	2.6027e-77	-//-	--	membrane skeletal protein IMC1, putative [Eimeria maxima]	Pfam->Inner membrane complex protein
EMWEY_00027910	60.1654	2376.42	-5.2947	7.0377e-151	9.5175e-150	-//-	--	inner membrane complex protein IMC3, putative [Eimeria maxima]	Pfam->Inner membrane complex protein
EMWEY_00036070	11.0094	14208.3	-10.299	3.8123e-294	1.5733e-292	-//-	--	Chromosome II, complete genome, related [Eimeria maxima]	Pfam->Inner membrane complex protein
EMWEY_00056620	241.719	1113.71	-2.202	1.9815e-40	6.7221e-40	-//-	--	hypothetical protein, conserved, partial [Eimeria maxima]	Pfam->Inner membrane complex protein

## Sheet: PLUO vs WTUO
All different transcripted genes in sporulated unoocyst stages in E. maxima precocious line and its parent strain
Note：WTUO: unsporulated oocyst stage of E. maxima parent strain; PLUO: unsporulated oocyst stage of E.maxima precocious line
gene_id	PL_UO_readcount	WT_UO_readcount	log2FoldChange	pval	padj	Blast swiss prot	Swissprot Description	NR Description	Interpro Discription
EMWEY_00000150	13682.2	1830.65	2.7661	2.002e-89	1.2514e-85	sp|A8J1V4|CFA44_CHLRE Cilia- and flagella-associated protein 44 OS=Chlamydomonas reinhardtii GN=CFAP44 PE=1 SV=1//2.10324e-10	Cilia- and flagella-associated protein 44 OS=Chlamydomonas reinhardtii GN=CFAP44 PE=1 SV=1	hypothetical protein EMWEY_00000150 [Eimeria maxima]	--
EMWEY_00042090	80989.5	12161.5	2.5993	4.6452e-75	1.4519e-71	-//-	--	hypothetical protein, conserved [Eimeria maxima]	--
EMWEY_00006270	110932	18375.8	2.4729	2.506e-72	5.2217e-69	-//-	--	hypothetical protein [Eimeria maxima]>gi|557231979|emb|CDJ60388.1| Cation-transporting ATPase, related, related [Eimeria maxima]	--
EMWEY_00007340	86119.9	12217.5	2.6629	5.919e-72	9.2499e-69	-//-	--	hypothetical protein, conserved [Eimeria maxima]	--
EMWEY_00003310	52298.9	8096.51	2.5504	5.7041e-69	7.1313e-66	-//-	--	hypothetical protein EMWEY_00003310 [Eimeria maxima]	--
EMWEY_00005850	4896.63	1091.25	2.0899	1.4398e-67	1.5e-64	-//-	--	hypothetical protein, conserved [Eimeria maxima]	--
EMWEY_00003320	40729.1	7141.84	2.393	6.1248e-67	5.4695e-64	-//-	--	hypothetical protein, conserved [Eimeria maxima]	--
EMWEY_00013390	191109	29860.4	2.5314	2.6448e-65	2.0666e-62	sp|Q805F2|CATEB_XENLA Cathepsin E-B OS=Xenopus laevis GN=ctse-b PE=2 SV=1//2.85024e-60	Cathepsin E-A OS=Xenopus laevis GN=ctse-a PE=1 SV=1	eukaryotic aspartyl protease, putative [Eimeria maxima]	ProSiteProfiles->Peptidase family A1 domain profile.|ProSitePatterns->Eukaryotic and viral aspartyl proteases active site.|PRINTS->Pepsin (A1) aspartic protease family signature|PRINTS->Pepsin (A1) aspartic protease family signature|PRINTS->Pepsin (A1) aspartic protease family signature|Pfam->Eukaryotic aspartyl protease|Pfam->Eukaryotic aspartyl protease|ProSitePatterns->Eukaryotic and viral asp…
EMWEY_00033410	185651	28649.4	2.542	2.44e-63	1.6947e-60	-//-	--	hypothetical protein, conserved [Eimeria maxima]	Pfam->Concanavalin A-like lectin/glucanases superfamily
EMWEY_00031120	62628.8	10386.8	2.4521	3.8457e-62	2.404e-59	sp|Q9C5M0|DTC_ARATH Mitochondrial dicarboxylate/tricarboxylate transporter DTC OS=Arabidopsis thaliana GN=DTC PE=1 SV=1//2.71184e-53	Mitochondrial dicarboxylate/tricarboxylate transporter DTC OS=Arabidopsis thaliana GN=DTC PE=1 SV=1	mitochondrial 2-oxoglutarate/malate carrier protein, putative [Eimeria maxima]	ProSiteProfiles->Solute carrier (Solcar) repeat profile.|ProSiteProfiles->Solute carrier (Solcar) repeat profile.|Pfam->Mitochondrial carrier protein|Pfam->Mitochondrial carrier protein|Pfam->Mitochondrial carrier protein
EMWEY_00006260	140057	23490	2.4369	1.8319e-61	1.041e-58	-//-	--	Cation-transporting ATPase, related [Eimeria maxima]	--
EMWEY_00038540	82122.5	13590.4	2.4531	2.0515e-61	1.0687e-58	-//-	--	hypothetical protein, conserved [Eimeria maxima]	--
EMWEY_00011310	605217	108963	2.3477	2.5816e-60	1.2413e-57	sp|P0AB70|PNTB_SHIFL NAD(P) transhydrogenase subunit beta OS=Shigella flexneri GN=pntB PE=3 SV=1//9.12294e-113	NAD(P) transhydrogenase subunit beta OS=Haemophilus influenzae (strain ATCC 51907 / DSM 11121 / KW20 / Rd) GN=pntB PE=3 SV=1	transhydrogenase, putative [Eimeria maxima]	ProSiteProfiles->Prokaryotic membrane lipoprotein lipid attachment site profile.|Pfam->Alanine dehydrogenase/PNT, N-terminal domain|SMART->Alanine dehydrogenase/PNT, C-terminal domain|Pfam->Alanine dehydrogenase/PNT, C-terminal domain|Pfam->4TM region of pyridine nucleotide transhydrogenase, mitoch|Pfam->NAD(P) transhydrogenase beta subunit|ProSitePatterns->Alanine dehydrogenase & pyridine nucleo…
EMWEY_00020920	85964.9	16929.4	2.2324	4.6208e-58	2.0632e-55	sp|Q6IUY1|RHBL3_TOXGO Rhomboid-like protease 3 OS=Toxoplasma gondii GN=ROM3 PE=2 SV=1//5.07094e-59	Rhomboid-like protease 3 OS=Toxoplasma gondii GN=ROM3 PE=2 SV=1	rhomboid family domain-containing protein, putative [Eimeria maxima]	Pfam->Rhomboid family
EMWEY_00027720	13066.5	2669.88	2.1858	1.5011e-57	6.2555e-55	sp|Q8ICR0|CDPK2_PLAF7 Calcium-dependent protein kinase 2 OS=Plasmodium falciparum (isolate 3D7) GN=CPK2 PE=2 SV=3//3.65673e-71	Calcium-dependent protein kinase 2 OS=Plasmodium falciparum (isolate 3D7) GN=CPK2 PE=2 SV=3	CAM kinase, CDPK family, putative [Eimeria maxima]	ProSitePatterns->EF-hand calcium-binding domain.|ProSitePatterns->Protein kinases ATP-binding region signature.|SMART->EF-hand, calcium binding motif|SMART->EF-hand, calcium binding motif|SMART->EF-hand, calcium binding motif|SMART->EF-hand, calcium binding motif|SMART->Serine/Threonine protein kinases, catalytic domain|ProSiteProfiles->EF-hand calcium-binding domain profile.|Pfam->Protein kinase…
EMWEY_00013380	264539	51032.8	2.2545	2.4593e-56	9.6083e-54	sp|P42789|SDP_EIMBO Sporozoite developmental protein OS=Eimeria bovis PE=2 SV=1//0	Sporozoite developmental protein OS=Eimeria bovis PE=2 SV=1	insulysin, putative [Eimeria maxima]	Pfam->Peptidase M16 inactive domain|Pfam->Peptidase M16 inactive domain|Pfam->Insulinase (Peptidase family M16)|Pfam->Middle or third domain of peptidase_M16|ProSitePatterns->Insulinase family, zinc-binding region signature.
EMWEY_00050480	9287.44	2002.37	2.1142	4.6885e-55	1.724e-52	-//-	--	hypothetical protein EMWEY_00050480 [Eimeria maxima]	ProSitePatterns->PTS HPR domain histidine phosphorylation site signature.
EMWEY_00037360	127250	24266.4	2.2658	5.5583e-55	1.9303e-52	-//-	--	hypothetical protein, conserved [Eimeria maxima]	SMART->LamG-like jellyroll fold domain|Pfam->Concanavalin A-like lectin/glucanases superfamily
EMWEY_00017630	10902.5	2842.48	1.8714	1.3479e-54	4.4344e-52	-//-	--	hypothetical protein EMWEY_00017630 [Eimeria maxima]	--
EMWEY_00006020	159758	27515.5	2.3857	1.0398e-53	3.25e-51	sp|Q9SKZ5|FBT1_ARATH Folate-biopterin transporter 1, chloroplastic OS=Arabidopsis thaliana GN=At2g32040 PE=1 SV=2//2.60537e-54	Folate-biopterin transporter 1, chloroplastic OS=Arabidopsis thaliana GN=At2g32040 PE=1 SV=2	hypothetical protein, conserved [Eimeria maxima]	Pfam->BT1 family|Pfam->BT1 family
EMWEY_00003730	29092.3	6621.73	2.0335	2.1456e-48	6.3866e-46	-//-	--	BTB/POZ domain-containing protein, putative [Eimeria maxima]	--
EMWEY_00002980	1078.2	178.81	2.414	5.3764e-48	1.5276e-45	-//-	--	hypothetical protein EMWEY_00002980 [Eimeria maxima]	--
EMWEY_00026560	3061.25	786.389	1.8803	7.2304e-48	1.9651e-45	sp|Q9ZLA1|KPRS_HELPJ Ribose-phosphate pyrophosphokinase OS=Helicobacter pylori (strain J99 / ATCC 700824) GN=prs PE=3 SV=1//2.46517e-97	Ribose-phosphate pyrophosphokinase OS=Helicobacter pylori (strain ATCC 700392 / 26695) GN=prs PE=3 SV=1	phosphoribosylpyrophosphate synthetase, putative [Eimeria maxima]	Pfam->BCS1 N terminal|Pfam->N-terminal domain of ribose phosphate pyrophosphokinase|Pfam->ATPase family associated with various cellular activities (AAA)|TIGRFAM->ribP_PPkin: ribose-phosphate diphosphokinase|SMART->ATPases associated with a variety of cellular activities|Pfam->Phosphoribosyl synthetase-associated domain
EMWEY_00009690	6382.78	1515.22	1.969	1.208e-42	3.1463e-40	-//-	Centrosomal protein of 290 kDa OS=Homo sapiens GN=CEP290 PE=1 SV=2	hypothetical protein, conserved [Eimeria maxima]	--
EMWEY_00015050	2494.76	447.185	2.291	1.1634e-39	2.9091e-37	-//-	--	hypothetical protein EMWEY_00015050, partial [Eimeria maxima]	ProSiteProfiles->ABC transporter integral membrane type-1 domain profile.|ProSiteProfiles->Sodium:solute symporter family profile.|PRINTS->Bride of sevenless protein signature|PRINTS->Bride of sevenless protein signature|PRINTS->Bride of sevenless protein signature|PRINTS->Bride of sevenless protein signature
EMWEY_00040720	17310.4	4211.55	1.9287	6.157e-39	1.4803e-36	-//-	--	hypothetical protein, conserved [Eimeria maxima]	--
EMWEY_00033510	90553.4	23380.9	1.854	3.0083e-38	6.9649e-36	-//-	--	hypothetical protein, conserved [Eimeria maxima]	--
Novel02519	3561.65	974.494	1.7803	5.1882e-37	1.1583e-34	--	--	--	--
EMWEY_00059130	1134.74	206.465	2.2578	3.4236e-36	7.3795e-34	-//-	--	hypothetical protein EMWEY_00059130, partial [Eimeria maxima]	--
EMWEY_00017650	4765.01	1688.37	1.4484	5.515e-36	1.1491e-33	-//-	--	C2 domain-containing protein, putative [Eimeria maxima]	SMART->Protein kinase C conserved region 2 (CalB)|SMART->Protein kinase C conserved region 2 (CalB)|SMART->Protein kinase C conserved region 2 (CalB)|ProSiteProfiles->C2 domain profile.|ProSiteProfiles->C2 domain profile.|Pfam->C2 domain|Pfam->C2 domain|Pfam->C2 domain
EMWEY_00002840	841.46	171.317	2.1289	6.4329e-36	1.2566e-33	sp|Q9P2D7|DYH1_HUMAN Dynein heavy chain 1, axonemal OS=Homo sapiens GN=DNAH1 PE=2 SV=4//1.14121e-57	Dynein heavy chain 3, axonemal OS=Mus musculus GN=Dnah3 PE=2 SV=2	Dynein heavy chain 3, axonemal, related [Eimeria maxima]	Pfam->Dynein heavy chain and region D6 of dynein motor|Pfam->Dynein heavy chain and region D6 of dynein motor|Pfam->Dynein heavy chain and region D6 of dynein motor|Pfam->P-loop containing dynein motor region D4|Pfam->AAA domain (dynein-related subfamily)|Pfam->Microtubule-binding stalk of dynein motor|Pfam->Dynein heavy chain, N-terminal region 2|Pfam->P-loop containing dynein motor region D3|Pf…
EMWEY_00006970	2878.81	886.618	1.6291	6.4111e-36	1.2566e-33	-//-	--	hypothetical protein, conserved [Eimeria maxima]	--
EMWEY_00011600	4760.43	1697.75	1.4393	1.5793e-35	2.9915e-33	-//-	--	hypothetical protein, conserved [Eimeria maxima]	PRINTS->Pollen allergen Poa pI signature|PRINTS->Pollen allergen Poa pI signature|PRINTS->Pollen allergen Poa pI signature
EMWEY_00045300	46484	12141.4	1.8303	7.8971e-35	1.4519e-32	sp|Q9SJ61|CDPKP_ARATH Calcium-dependent protein kinase 25 OS=Arabidopsis thaliana GN=CPK25 PE=2 SV=1//7.09966e-20	MAP3K epsilon protein kinase 1 OS=Brassica napus GN=M3KE1 PE=1 SV=1	MAP3K epsilon protein kinase, related [Eimeria maxima]	SMART->Serine/Threonine protein kinases, catalytic domain|Pfam->Protein kinase domain|ProSiteProfiles->Protein kinase domain profile.|ProSitePatterns->Protein kinases ATP-binding region signature.|ProSitePatterns->Serine/Threonine protein kinases active-site signature.
EMWEY_00018200	753.227	146.732	2.1698	1.1944e-34	2.1331e-32	-//-	Early endosome antigen 1 OS=Mus musculus GN=Eea1 PE=1 SV=2	Early endosome antigen 1, related [Eimeria maxima]	--
EMWEY_00041250	3906.26	1302.23	1.5252	1.3577e-34	2.3575e-32	-//-	--	hypothetical protein, conserved [Eimeria maxima]	--
Novel02080	2420.89	722.355	1.6659	2.6674e-34	4.5065e-32	hypothetical protein, conserved [Eimeria acervulina]	--	hypothetical protein, conserved [Eimeria acervulina]	--
EMWEY_00020310	888.359	150.536	2.3168	2.6343e-33	4.3335e-31	-//-	--	hypothetical protein, conserved [Eimeria maxima]	--
EMWEY_00005910	3957.19	1351.45	1.4913	8.9017e-33	1.4268e-30	-//-	--	hypothetical protein EMWEY_00005910, partial [Eimeria maxima]	Pfam->F5/8 type C domain|ProSiteProfiles->LCCL domain profile.|Pfam->LCCL domain|ProSiteProfiles->Lectin domain of ricin B chain profile.|ProSiteProfiles->Coagulation factors 5/8 type C domain (FA58C) profile.
EMWEY_00039330	2888.47	654.664	1.9885	4.5604e-32	7.1268e-30	-//-	--	hypothetical protein, conserved [Eimeria maxima]	--
EMWEY_00004090	1988.56	499.023	1.8698	5.056e-32	7.7086e-30	-//-	--	hypothetical protein, conserved [Eimeria maxima]	--
EMWEY_00010160	2792.13	725.174	1.8279	9.9541e-32	1.4815e-29	-//-	--	hypothetical protein, conserved [Eimeria maxima]	Pfam->Mlo family|ProSiteProfiles->EF-hand calcium-binding domain profile.|ProSiteProfiles->EF-hand calcium-binding domain profile.|ProSitePatterns->EF-hand calcium-binding domain.
EMWEY_00000710	21408.2	6096.16	1.7118	1.9423e-30	2.8236e-28	-//-	--	hypothetical protein, conserved [Eimeria maxima]	--
EMWEY_00055580	992.054	265.199	1.7871	4.8846e-30	6.9395e-28	-//-	--	hypothetical protein, conserved [Eimeria maxima]	--
EMWEY_00027780	3424.65	1273.22	1.3759	1.0599e-29	1.4723e-27	-//-	--	hypothetical protein EMWEY_00027780 [Eimeria maxima]	--
Novel00640	1262.21	271.934	2.0323	1.9976e-29	2.7146e-27	hypothetical protein TGVAND_271850 [Toxoplasma gondii VAND]	--	hypothetical protein TGVAND_271850 [Toxoplasma gondii VAND]	--
EMWEY_00008520	1332.46	383.736	1.6955	2.8772e-29	3.8267e-27	sp|Q9SMH3|DYH1A_CHLRE Dynein-1-alpha heavy chain, flagellar inner arm I1 complex OS=Chlamydomonas reinhardtii GN=DHC1 PE=1 SV=1//2.62311e-27	Dynein-1-alpha heavy chain, flagellar inner arm I1 complex OS=Chlamydomonas reinhardtii GN=DHC1 PE=1 SV=1	hypothetical protein EMWEY_00008520 [Eimeria maxima]	Pfam->Hydrolytic ATP binding site of dynein motor region D1|Pfam->P-loop containing dynein motor region D3|Pfam->Microtubule-binding stalk of dynein motor|Pfam->P-loop containing dynein motor region D4|Pfam->Dynein heavy chain and region D6 of dynein motor|Pfam->Dynein heavy chain and region D6 of dynein motor|Pfam->Dynein heavy chain and region D6 of dynein motor|Pfam->AAA domain (dynein-related…
EMWEY_00035150	688.205	153.29	1.9931	3.5599e-29	4.636e-27	-//-	--	hypothetical protein, conserved [Eimeria maxima]	--
Novel00573	5890.83	1692.83	1.6911	1.322e-27	1.6865e-25	--	--	--	--
Novel02490	2390.93	592.186	1.8647	1.4883e-27	1.8607e-25	--	--	--	--
Novel01769	1391.72	424.898	1.6184	2.0021e-27	2.4539e-25	--	--	--	--
EMWEY_00057320	3177.49	1269.68	1.2755	2.0151e-25	2.4224e-23	sp|Q9DBB4|NAA16_MOUSE N-alpha-acetyltransferase 16, NatA auxiliary subunit OS=Mus musculus GN=Naa16 PE=2 SV=1//7.29762e-33	N-alpha-acetyltransferase 16, NatA auxiliary subunit OS=Mus musculus GN=Naa16 PE=2 SV=1	LCCL domain-containing protein / F5/8 type C domain-containing protein, putative, partial [Eimeria maxima]	ProSiteProfiles->TPR repeat profile.|SMART->Tetratricopeptide repeats|SMART->Tetratricopeptide repeats|ProSiteProfiles->TPR repeat region circular profile.
EMWEY_00025950	1690.53	568.658	1.4931	2.1297e-25	2.5119e-23	-//-	--	hypothetical protein, conserved [Eimeria maxima]	Pfam->Inner membrane complex protein
EMWEY_00010530	2556.51	978.087	1.3309	2.6217e-25	3.0348e-23	-//-	--	hypothetical protein EMWEY_00010530 [Eimeria maxima]	--
EMWEY_00052640	1631.53	409.402	1.8371	3.0367e-25	3.4514e-23	-//-	--	hypothetical protein, conserved [Eimeria maxima]	--
EMWEY_00044610	20808.4	6544.11	1.5721	6.5478e-25	7.3089e-23	-//-	--	hypothetical protein, conserved [Eimeria maxima]	ProSiteProfiles->Src homology 3 (SH3) domain profile.
EMWEY_00034270	4517.76	1449.39	1.5475	1.3575e-24	1.4888e-22	-//-	--	scavenger receptor protein SR2, putative [Eimeria maxima]	ProSiteProfiles->LCCL domain profile.|Pfam->LCCL domain|Pfam->LCCL domain
EMWEY_00026530	896.837	276.65	1.592	2.2736e-24	2.4504e-22	-//-	--	membrane skeletal protein IMC1, putative [Eimeria maxima]	Pfam->Inner membrane complex protein
Novel00383	816.73	225.825	1.7211	3.8692e-24	4.0994e-22	UPF0101 protein CGI-137, putative [Eimeria acervulina]	Adenylate kinase isoenzyme 6 OS=Homo sapiens GN=AK6 PE=1 SV=1	UPF0101 protein CGI-137, putative [Eimeria acervulina]	--
EMWEY_00038520	1085.73	348.478	1.5435	1.2732e-23	1.3265e-21	-//-	--	hypothetical protein, conserved [Eimeria maxima]	--
Novel01973	1590.85	532.285	1.4896	1.3993e-22	1.4339e-20	elongation factor Tu GTP-binding domain-containing protein, putative [Eimeria tenella]	--	elongation factor Tu GTP-binding domain-containing protein, putative [Eimeria brunetti]	--
EMWEY_00045290	910.42	292.4	1.5376	1.4527e-22	1.4647e-20	-//-	--	hypothetical protein, conserved [Eimeria maxima]	--
Novel01590	187.741	14.3599	2.7341	1.665e-22	1.652e-20	--	--	--	--
Novel02539	1508.42	564.207	1.3511	4.5991e-22	4.492e-20	--	--	--	--
Novel00282	1411.58	494.632	1.4309	6.6536e-22	6.3987e-20	hypothetical protein, conserved [Eimeria acervulina]	--	hypothetical protein, conserved [Eimeria acervulina]	--
Novel02850	7350.21	3460.97	1.0545	1.542e-21	1.4605e-19	hypothetical protein, conserved [Eimeria tenella]	Type 2 DNA topoisomerase 6 subunit B OS=Sulfolobus shibatae GN=top6B PE=1 SV=1	hypothetical protein, conserved [Eimeria tenella]	--
EMWEY_00043340	2889.52	1120.6	1.3038	2.3401e-21	2.1833e-19	-//-	--	hypothetical protein EMWEY_00043340 [Eimeria maxima]	--
Novel00117	657.878	121.974	2.1037	4.6818e-21	4.3038e-19	--	--	--	--
Novel00794	1476.36	444.095	1.6047	1.1275e-20	1.0215e-18	mitochondria-associated granulocyte macrophage CSF signaling molecule, putative [Eimeria mitis]	--	mitochondria-associated granulocyte macrophage CSF signaling molecule, putative [Eimeria mitis]	--
EMWEY_00000180	307.225	56.6055	2.0957	1.8452e-20	1.6478e-18	sp|Q9MBF8|DYH1B_CHLRE Dynein-1-beta heavy chain, flagellar inner arm I1 complex OS=Chlamydomonas reinhardtii GN=DHC10 PE=1 SV=1//4.02974e-80	Dynein heavy chain 2, axonemal OS=Mus musculus GN=Dnah2 PE=2 SV=1	hypothetical protein EMWEY_00000180 [Eimeria maxima]	Pfam->P-loop containing dynein motor region D4|Pfam->Microtubule-binding stalk of dynein motor
Novel02916	1318.62	433.096	1.5017	2.0314e-20	1.7885e-18	hypothetical protein NCLIV_016730 [Neospora caninum Liverpool]>gi|325116328|emb|CBZ51881.1| hypothetical protein NCLIV_016730 [Neospora caninum Liverpool]>gi|820690095|tpe|CEL65841.1| TPA: hypothetical protein BN1204_016730 [Neospora caninum Liverpool]	--	hypothetical protein NCLIV_016730 [Neospora caninum Liverpool]>gi|325116328|emb|CBZ51881.1| hypothetical protein NCLIV_016730 [Neospora caninum Liverpool]>gi|820690095|tpe|CEL65841.1| TPA: hypothetical protein BN1204_016730 [Neospora caninum Liverpool]	--
EMWEY_00018530	1121.93	370.409	1.4934	5.1088e-20	4.4354e-18	sp|O59702|CLR6_SCHPO Histone deacetylase clr6 OS=Schizosaccharomyces pombe (strain 972 / ATCC 24843) GN=clr6 PE=1 SV=1//5.32948e-93	Probable histone deacetylase 19 OS=Zea mays PE=2 SV=1	histone deacetylase, putative [Eimeria maxima]	PRINTS->Histone deacetylase signature|PRINTS->Histone deacetylase signature|PRINTS->Histone deacetylase signature|Pfam->Histone deacetylase domain|PRINTS->Histone deacetylase superfamily signature|PRINTS->Histone deacetylase superfamily signature|PRINTS->Histone deacetylase superfamily signature
Novel00204	6454.56	2672.83	1.2169	6.6888e-20	5.7276e-18	hypothetical protein, conserved [Eimeria acervulina]	--	hypothetical protein, conserved [Eimeria acervulina]	--
EMWEY_00057770	1114.88	425.189	1.3187	9.6075e-20	8.1158e-18	-//-	--	hypothetical protein, conserved, partial [Eimeria maxima]	--
Novel01441	3063.21	1123.3	1.3656	1.9011e-19	1.5845e-17	hypothetical protein, conserved [Eimeria acervulina]	ATP-dependent DNA helicase MER3 homolog OS=Arabidopsis thaliana GN=MER3 PE=2 SV=1	hypothetical protein, conserved [Eimeria acervulina]	--
Novel00809	2206.06	689.992	1.5509	2.9217e-19	2.4031e-17	hypothetical protein, conserved [Eimeria acervulina]	--	hypothetical protein, conserved [Eimeria acervulina]	--
EMWEY_00025880	377.632	85.2558	1.8916	3.856e-19	3.1304e-17	sp|Q9C0G6|DYH6_HUMAN Dynein heavy chain 6, axonemal OS=Homo sapiens GN=DNAH6 PE=2 SV=3//0	Dynein heavy chain 2, axonemal OS=Mus musculus GN=Dnah2 PE=2 SV=1	hypothetical protein, conserved [Eimeria maxima]	Pfam->P-loop containing dynein motor region D4|Pfam->Microtubule-binding stalk of dynein motor|Pfam->P-loop containing dynein motor region D3|Pfam->ATP-binding dynein motor region D5|Pfam->Dynein heavy chain and region D6 of dynein motor|Pfam->Dynein heavy chain and region D6 of dynein motor
EMWEY_00039160	3117.07	1438.87	1.0757	6.9367e-19	5.5591e-17	-//-	--	hypothetical protein, conserved [Eimeria maxima]	--
EMWEY_00010850	1003.87	373.372	1.3459	7.9584e-19	6.2972e-17	-//-	--	50S ribosomal protein L28, putative [Eimeria maxima]	--
EMWEY_00021680	2609.77	1035.56	1.2625	1.1572e-17	8.9401e-16	-//-	--	hypothetical protein, conserved [Eimeria maxima]	--
Novel02521	1559.83	541.932	1.4207	1.1585e-17	8.9401e-16	--	--	--	--
Novel00253	3698.19	1423.08	1.298	2.3412e-17	1.7847e-15	hypothetical protein ETH_00010425 [Eimeria tenella]	--	PA14 domain-containing protein [Toxoplasma gondii GT1]	--
Novel01044	751.329	261.333	1.4172	2.5946e-17	1.9541e-15	--	--	--	--
EMWEY_00041070	1081.25	401.704	1.3399	2.9625e-17	2.2046e-15	-//-	--	hypothetical protein, conserved [Eimeria maxima]	ProSiteProfiles->ABC transporter integral membrane type-1 domain profile.
EMWEY_00051020	19608.5	2210.85	2.364	3.3838e-17	2.4885e-15	-//-	--	hypothetical protein, conserved [Eimeria maxima]	--
EMWEY_00047080	2337.01	1105.81	1.0396	3.6433e-17	2.6482e-15	-//-	--	hypothetical protein, conserved [Eimeria maxima]	--
EMWEY_00055110	666.725	189.114	1.6402	4.3438e-17	3.121e-15	-//-	--	--	--
EMWEY_00000500	127959	19768.8	2.1661	4.6634e-17	3.3126e-15	sp|Q96MV8|ZDH15_HUMAN Palmitoyltransferase ZDHHC15 OS=Homo sapiens GN=ZDHHC15 PE=2 SV=1//1.01463e-34	Palmitoyltransferase ZDHHC15 OS=Homo sapiens GN=ZDHHC15 PE=2 SV=1	zinc finger DHHC domain-containing protein, conserved, putative [Eimeria maxima]	ProSiteProfiles->Zinc finger DHHC-type profile.|Pfam->DHHC palmitoyltransferase
EMWEY_00013400	3446.5	1367.16	1.2582	6.1313e-17	4.3064e-15	-//-	--	hypothetical protein, conserved [Eimeria maxima]	Pfam->CASC3/Barentsz eIF4AIII binding
Novel00857	2016.86	741.729	1.3488	1.0043e-16	6.9752e-15	--	--	hypothetical protein, conserved [Eimeria tenella]	--
Novel00133	1081.48	332.852	1.5471	1.8913e-16	1.2992e-14	type iib dna topoisomerase [Hammondia hammondi]>gi|661333419|gb|KEP61575.1| type iib dna topoisomerase [Hammondia hammondi]	Meiotic recombination protein SPO11 OS=Mus musculus GN=Spo11 PE=2 SV=2	type iib dna topoisomerase [Hammondia hammondi]>gi|661333419|gb|KEP61575.1| type iib dna topoisomerase [Hammondia hammondi]	--
EMWEY_00005300	939.076	355.712	1.3111	3.7211e-16	2.5284e-14	-//-	--	hypothetical protein, conserved [Eimeria maxima]	--
EMWEY_00012560	91577.9	14825.4	2.1034	5.4662e-16	3.6741e-14	-//-	--	Chromosome III, complete sequence, related [Eimeria maxima]	Pfam->TLP18.3, Psb32 and MOLO-1 founding proteins of phosphatase
Novel01839	426.202	98.8199	1.8206	5.8956e-16	3.9206e-14	--	--	--	--
EMWEY_00031240	200.648	32.1186	2.105	6.6925e-16	4.4037e-14	-//-	--	hypothetical protein, conserved [Eimeria maxima]	--
EMWEY_00015930	959.771	341.788	1.381	6.9869e-16	4.5495e-14	-//-	--	hypothetical protein, conserved [Eimeria maxima]	--
EMWEY_00047170	2161.49	997.977	1.0668	7.1704e-16	4.6209e-14	sp|Q99MS0|S14L2_RAT SEC14-like protein 2 OS=Rattus norvegicus GN=Sec14l2 PE=1 SV=1//7.03878e-07	--	CRAL/TRIO domain-containing protein, putative [Eimeria maxima]	SMART->Domain in homologues of a S. cerevisiae phosphatidylinositol transfer protein (Sec14p)|Pfam->CRAL/TRIO domain|ProSiteProfiles->CRAL-TRIO lipid binding domain profile.
EMWEY_00039600	2951.24	1488.84	0.9535	7.9334e-16	5.0603e-14	-//-	--	hypothetical protein EMWEY_00039600 [Eimeria maxima]	--
EMWEY_00028690	4100.07	1859.15	1.0899	9.4874e-16	5.9905e-14	-//-	--	hypothetical protein EMWEY_00028690 [Eimeria maxima]	PRINTS->Proline rich extensin signature|PRINTS->Proline rich extensin signature|PRINTS->Proline rich extensin signature
EMWEY_00036890	878.742	308.655	1.3958	9.6123e-16	6.0086e-14	-//-	--	phosphatidylcholine transfer protein, putative [Eimeria maxima]	--
Novel02858	4922.94	2220.62	1.0963	1.0027e-15	6.2055e-14	F5/8 type C domain-containing protein, putative, partial [Eimeria acervulina]	--	F5/8 type C domain-containing protein, putative, partial [Eimeria acervulina]	--
EMWEY_00035970	153268	25785.7	2.0646	1.4254e-15	8.7355e-14	-//-	--	hypothetical protein, conserved [Eimeria maxima]	--
EMWEY_00026740	1258.63	479.176	1.3012	1.7765e-15	1.0781e-13	-//-	--	hypothetical protein EMWEY_00026740 [Eimeria maxima]	ProSiteProfiles->F-BAR domain profile.
EMWEY_00024850	76332.8	12529.9	2.0708	3.2009e-15	1.924e-13	-//-	--	hypothetical protein, conserved [Eimeria maxima]	--
EMWEY_00027500	553.693	173.029	1.513	4.0444e-15	2.4078e-13	sp|Q9NXF8|ZDHC7_HUMAN Palmitoyltransferase ZDHHC7 OS=Homo sapiens GN=ZDHHC7 PE=1 SV=2//5.69109e-24	Palmitoyltransferase ZDHHC7 OS=Homo sapiens GN=ZDHHC7 PE=1 SV=2	hypothetical protein EMWEY_00027500 [Eimeria maxima]	Pfam->DHHC palmitoyltransferase|ProSiteProfiles->Zinc finger DHHC-type profile.
Novel01962	1144.72	494.951	1.1461	5.4575e-15	3.2184e-13	hypothetical protein TGGT1_232700 [Toxoplasma gondii GT1]>gi|527312200|gb|EPT28830.1| hypothetical protein TGME49_232700 [Toxoplasma gondii ME49]>gi|557739919|gb|ESS35798.1| hypothetical protein TGVEG_232700 [Toxoplasma gondii VEG]>gi|672277526|gb|KFG48747.1| hypothetical protein TGDOM2_232700 [Toxoplasma gondii GAB2-2007-GAL-DOM2]>gi|672280959|gb|KFG51239.1| hypothetical protein TGP89_232700 [To…	--	hypothetical protein TGGT1_232700 [Toxoplasma gondii GT1]>gi|527312200|gb|EPT28830.1| hypothetical protein TGME49_232700 [Toxoplasma gondii ME49]>gi|557739919|gb|ESS35798.1| hypothetical protein TGVEG_232700 [Toxoplasma gondii VEG]>gi|672277526|gb|KFG48747.1| hypothetical protein TGDOM2_232700 [Toxoplasma gondii GAB2-2007-GAL-DOM2]>gi|672280959|gb|KFG51239.1| hypothetical protein TGP89_232700 [To…	--
Novel01420	1196.33	465.205	1.2731	5.64e-15	3.2949e-13	PA14 domain-containing protein [Hammondia hammondi]>gi|661332453|gb|KEP60631.1| PA14 domain-containing protein [Hammondia hammondi]	--	PA14 domain-containing protein [Hammondia hammondi]>gi|661332453|gb|KEP60631.1| PA14 domain-containing protein [Hammondia hammondi]	--
Novel00569	408.058	112.415	1.6429	6.2564e-15	3.6212e-13	hypothetical protein, conserved [Eimeria tenella]	--	hypothetical protein, conserved [Eimeria necatrix]	--
EMWEY_00011320	599.19	199.37	1.4484	6.9831e-15	4.0047e-13	-//-	--	hypothetical protein, conserved [Eimeria maxima]	--
Novel00908	1025.9	350.263	1.4201	7.1552e-15	4.0661e-13	--	--	--	--
Novel01371	2266.19	1106.45	0.99318	8.4147e-15	4.7387e-13	plasmodium falciparum CPW-WPC domain-containing protein, putative [Eimeria acervulina]	--	plasmodium falciparum CPW-WPC domain-containing protein, putative [Eimeria acervulina]	--
Novel01500	1872.46	772.041	1.2027	8.6194e-15	4.8107e-13	--	--	--	--
EMWEY_00058110	97.5303	5.0383	2.4463	8.802e-15	4.8691e-13	-//-	--	hypothetical protein, conserved [Eimeria maxima]	--
EMWEY_00025890	359.623	97.1013	1.6573	1.2345e-14	6.7691e-13	sp|Q9C0G6|DYH6_HUMAN Dynein heavy chain 6, axonemal OS=Homo sapiens GN=DNAH6 PE=2 SV=3//1.59255e-158	Dynein heavy chain 6, axonemal OS=Homo sapiens GN=DNAH6 PE=2 SV=3	hypothetical protein EMWEY_00025890 [Eimeria maxima]	Pfam->Hydrolytic ATP binding site of dynein motor region D1|Pfam->Dynein heavy chain, N-terminal region 2|SMART->ATPases associated with a variety of cellular activities|SMART->ATPases associated with a variety of cellular activities|Pfam->AAA domain (dynein-related subfamily)
EMWEY_00028270	178.059	28.5712	2.0552	1.5608e-14	8.484e-13	-//-	--	hypothetical protein, conserved, partial [Eimeria maxima]	--
EMWEY_00025930	1849.29	842.408	1.0792	1.6364e-14	8.8183e-13	-//-	--	hypothetical protein, conserved [Eimeria maxima]	--
Novel02561	650.521	232.702	1.3647	1.9406e-14	1.0368e-12	hypothetical protein YYE_03560 [Plasmodium vinckei vinckei]>gi|657008394|gb|KEG01464.1| hypothetical protein YYE_03560 [Plasmodium vinckei vinckei]	--	TPA: 41-3 antigen, putative [Toxoplasma gondii VEG]	--
Novel01985	500.544	177.698	1.3691	3.8796e-14	2.0552e-12	--	--	--	--
EMWEY_00008120	1041.07	468.856	1.0917	4.0464e-14	2.1256e-12	sp|O75643|U520_HUMAN U5 small nuclear ribonucleoprotein 200 kDa helicase OS=Homo sapiens GN=SNRNP200 PE=1 SV=2//3.80468e-30	U5 small nuclear ribonucleoprotein 200 kDa helicase OS=Homo sapiens GN=SNRNP200 PE=1 SV=2	sec63 domain-containing DEAD/DEAH box helicase, putative [Eimeria maxima]	Pfam->DEAD/DEAH box helicase|Pfam->DEAD/DEAH box helicase|ProSiteProfiles->Superfamilies 1 and 2 helicase C-terminal domain profile.|ProSiteProfiles->Superfamilies 1 and 2 helicase C-terminal domain profile.|Pfam->Sec63 Brl domain|Pfam->Sec63 Brl domain|SMART->helicase superfamily c-terminal domain|SMART->helicase superfamily c-terminal domain|ProSiteProfiles->Superfamilies 1 and 2 helicase ATP-b…
EMWEY_00013590	3330.24	1770.57	0.88119	4.9192e-14	2.5625e-12	-//-	--	hypothetical protein, conserved [Eimeria maxima]	--
Novel02095	398	127.413	1.4757	6.569e-14	3.3936e-12	hypothetical protein HHA_219160 [Hammondia hammondi]>gi|661317064|gb|KEP60046.1| hypothetical protein HHA_219160 [Hammondia hammondi]	--	hypothetical protein HHA_219160 [Hammondia hammondi]>gi|661317064|gb|KEP60046.1| hypothetical protein HHA_219160 [Hammondia hammondi]	--
EMWEY_00035980	266.626	67.4276	1.6952	1.6313e-13	8.3582e-12	-//-	--	hypothetical protein, conserved [Eimeria maxima]	--
EMWEY_00027550	297.091	80.625	1.6315	1.7857e-13	9.0068e-12	-//-	--	hypothetical protein, conserved [Eimeria maxima]	Pfam->RNA recognition motif. (a.k.a. RRM, RBD, or RNP domain)
EMWEY_00053970	443.063	136.097	1.5152	1.7867e-13	9.0068e-12	-//-	--	hypothetical protein, conserved, partial [Eimeria maxima]	--
EMWEY_00010210	99579.5	17715.8	1.959	1.9147e-13	9.5752e-12	-//-	--	hypothetical protein, conserved [Eimeria maxima]	--
Novel01468	586.926	193.05	1.4446	2.0554e-13	1.0197e-11	cpw-wpc domain-containing protein [Toxoplasma gondii GT1]>gi|672255993|gb|KFG31543.1| cpw-wpc domain-containing protein [Toxoplasma gondii p89]>gi|672293229|gb|KFG58461.1| cpw-wpc domain-containing protein [Toxoplasma gondii RUB]>gi|672559760|gb|KFH01223.1| cpw-wpc domain-containing protein [Toxoplasma gondii VAND]	--	cpw-wpc domain-containing protein [Toxoplasma gondii GT1]>gi|672255993|gb|KFG31543.1| cpw-wpc domain-containing protein [Toxoplasma gondii p89]>gi|672293229|gb|KFG58461.1| cpw-wpc domain-containing protein [Toxoplasma gondii RUB]>gi|672559760|gb|KFH01223.1| cpw-wpc domain-containing protein [Toxoplasma gondii VAND]	--
Novel01368	1882.25	820.885	1.1278	2.1996e-13	1.0827e-11	scavenger receptor cysteine-rich domain-containing protein [Toxoplasma gondii MAS]	Neurotrypsin OS=Mus musculus GN=Prss12 PE=2 SV=1	TPA: scavenger receptor protein SR1 precursor [Neospora caninum Liverpool]	--
Novel00570	551.882	198.069	1.3494	3.5505e-13	1.7339e-11	--	--	--	--
EMWEY_00031840	722.092	251.947	1.3727	5.3869e-13	2.6103e-11	-//-	--	hypothetical protein, conserved [Eimeria maxima]	--
EMWEY_00026210	1159.52	499.768	1.1398	5.5465e-13	2.667e-11	-//-	--	hypothetical protein EMWEY_00026210 [Eimeria maxima]	--
EMWEY_00028840	995.262	443.626	1.0973	5.8476e-13	2.7903e-11	sp|Q3SZ19|PSMD9_BOVIN 26S proteasome non-ATPase regulatory subunit 9 OS=Bos taurus GN=PSMD9 PE=1 SV=1//1.74795e-15	26S proteasome non-ATPase regulatory subunit 9 OS=Bos taurus GN=PSMD9 PE=1 SV=1	26S Proteasome non-ATPase regulatory subunit 9, putative [Eimeria maxima]	--
Novel02909	519.645	186.024	1.3496	6.1216e-13	2.8989e-11	conserved hypothetical protein [Neospora caninum Liverpool]>gi|325120246|emb|CBZ55800.1| conserved hypothetical protein [Neospora caninum Liverpool]>gi|820694803|tpe|CEL70542.1| TPA: hypothetical protein BN1204_062260 [Neospora caninum Liverpool]	--	conserved hypothetical protein [Neospora caninum Liverpool]>gi|325120246|emb|CBZ55800.1| conserved hypothetical protein [Neospora caninum Liverpool]>gi|820694803|tpe|CEL70542.1| TPA: hypothetical protein BN1204_062260 [Neospora caninum Liverpool]	--
EMWEY_00053800	118.922	14.5589	2.1132	7.2539e-13	3.4093e-11	-//-	--	hypothetical protein EMWEY_00053800 [Eimeria maxima]	--
EMWEY_00048410	721.429	309.912	1.1395	1.1749e-12	5.481e-11	-//-	--	hypothetical protein, conserved [Eimeria maxima]	--
Novel02114	269.409	74.7022	1.5946	1.3724e-12	6.3548e-11	--	--	--	--
EMWEY_00031830	91190.1	15124.4	1.9585	2.2634e-12	1.0403e-10	-//-	--	hypothetical protein, conserved [Eimeria maxima]	--
Novel00277	142.037	23.0655	1.9633	2.2899e-12	1.0448e-10	--	--	--	--
EMWEY_00040890	191.104	42.0467	1.7708	3.2684e-12	1.4805e-10	sp|Q05968|PR1_HORVU Pathogenesis-related protein 1 OS=Hordeum vulgare PE=2 SV=1//3.5051e-13	Pathogenesis-related protein PRB1-3 OS=Hordeum vulgare PE=2 SV=1	Allergen V5/Tpx-1-related family protein, related [Eimeria maxima]	Pfam->Saposin A-type domain
Novel00628	1196.06	503.275	1.1626	3.489e-12	1.5691e-10	hypothetical protein, conserved [Eimeria tenella]	--	hypothetical protein, conserved [Eimeria tenella]	--
EMWEY_00054990	2684.5	1466.24	0.84076	4.8789e-12	2.1784e-10	-//-	--	hypothetical protein, conserved [Eimeria maxima]	--
Novel00325	2021.08	896.779	1.099	4.9553e-12	2.1968e-10	CAM kinase, CDPK family, putative [Eimeria acervulina]	Cyclin-dependent kinase 10 OS=Rattus norvegicus GN=Cdk10 PE=2 SV=1	CAM kinase, CDPK family, putative [Eimeria acervulina]	--
Novel02057	830.254	290.944	1.3594	7.4013e-12	3.2581e-10	LCCL domain containing protein, related [Eimeria acervulina]	--	LCCL domain containing protein, related [Eimeria acervulina]	--
Novel00480	509.508	191.401	1.2859	7.6879e-12	3.3405e-10	zinc carboxypeptidase superfamily protein [Toxoplasma gondii MAS]	--	conserved hypothetical protein [Neospora caninum Liverpool]>gi|325116859|emb|CBZ52412.1| conserved hypothetical protein [Neospora caninum Liverpool]	--
Novel02891	700.691	228.953	1.4296	7.6952e-12	3.3405e-10	--	--	hypothetical protein, conserved [Eimeria necatrix]	--
Novel02862	330.935	91.8736	1.5802	7.8148e-12	3.369e-10	hypothetical protein TGME49_032740 [Toxoplasma gondii ME49]>gi|820699220|tpe|CEL74952.1| TPA: hipothetical protein [Toxoplasma gondii VEG]	--	hipothetical protein [Toxoplasma gondii p89]	--
EMWEY_00017240	886.764	407.25	1.0553	1.2691e-11	5.4337e-10	-//-	--	hypothetical protein, conserved [Eimeria maxima]	--
EMWEY_00044020	377.104	130.025	1.3711	1.4969e-11	6.3652e-10	sp|Q39610|DYHA_CHLRE Dynein alpha chain, flagellar outer arm OS=Chlamydomonas reinhardtii GN=ODA11 PE=3 SV=2//0	Dynein heavy chain 17, axonemal OS=Mus musculus GN=Dnah17 PE=2 SV=2	hypothetical protein EMWEY_00044020 [Eimeria maxima]	Pfam->Dynein heavy chain, N-terminal region 2|Pfam->AAA domain (dynein-related subfamily)|Pfam->Hydrolytic ATP binding site of dynein motor region D1
EMWEY_00016440	1033.41	480.799	1.0388	1.8753e-11	7.9207e-10	-//-	--	Conserved Plasmodium protein, related [Eimeria maxima]	--
EMWEY_00000510	1805.51	787.403	1.115	2.0096e-11	8.4308e-10	-//-	--	hypothetical protein, conserved [Eimeria maxima]	--
Novel00252	920.691	381.39	1.1735	2.2427e-11	9.3461e-10	PA14 domain-containing protein [Toxoplasma gondii GAB2-2007-GAL-DOM2]>gi|672262989|gb|KFG37116.1| PA14 domain-containing protein [Toxoplasma gondii FOU]>gi|672279877|gb|KFG50498.1| PA14 domain-containing protein [Toxoplasma gondii p89]>gi|672292111|gb|KFG57612.1| PA14 domain-containing protein [Toxoplasma gondii RUB]>gi|672561797|gb|KFH02862.1| PA14 domain-containing protein [Toxoplasma gondii VA…	--	PA14 domain-containing protein [Toxoplasma gondii GAB2-2007-GAL-DOM2]>gi|672262989|gb|KFG37116.1| PA14 domain-containing protein [Toxoplasma gondii FOU]>gi|672279877|gb|KFG50498.1| PA14 domain-containing protein [Toxoplasma gondii p89]>gi|672292111|gb|KFG57612.1| PA14 domain-containing protein [Toxoplasma gondii RUB]>gi|672561797|gb|KFH02862.1| PA14 domain-containing protein [Toxoplasma gondii VA…	--
EMWEY_00027510	64187.8	10803.7	1.9026	2.3771e-11	9.8406e-10	-//-	--	zinc finger DHHC domain-containing protein, putative [Eimeria maxima]	--
Novel02504	577.749	197.839	1.3748	2.7584e-11	1.1344e-09	hypothetical protein ETH_00019800 [Eimeria tenella]	--	hypothetical protein ETH_00019800 [Eimeria tenella]	--
EMWEY_00056220	525.409	205.483	1.2351	3.4183e-11	1.3966e-09	sp|P13399|TA4_EIMTE Sporulated oocyst TA4 antigen OS=Eimeria tenella PE=1 SV=2//1.18685e-07	Sporulated oocyst TA4 antigen OS=Eimeria tenella PE=1 SV=2	SAG family member [Eimeria maxima]	Pfam->Sporozoite TA4 surface antigen
EMWEY_00004520	848.906	381.5	1.0785	3.5894e-11	1.457e-09	-//-	--	hypothetical protein, conserved [Eimeria maxima]	ProSiteProfiles->ABC transporter integral membrane type-1 domain profile.
EMWEY_00029600	148946	30854.8	1.7752	3.9287e-11	1.5844e-09	-//-	--	oocyst wall protein COWP, putative [Eimeria maxima]	--
Novel00594	845.63	309.18	1.305	4.4599e-11	1.7871e-09	cpw-wpc domain-containing protein [Toxoplasma gondii FOU]>gi|672271035|gb|KFG43543.1| cpw-wpc domain-containing protein [Toxoplasma gondii p89]>gi|672291481|gb|KFG57129.1| cpw-wpc domain-containing protein [Toxoplasma gondii RUB]>gi|672563327|gb|KFH04079.1| cpw-wpc domain-containing protein [Toxoplasma gondii VAND]	--	cpw-wpc domain-containing protein [Toxoplasma gondii FOU]>gi|672271035|gb|KFG43543.1| cpw-wpc domain-containing protein [Toxoplasma gondii p89]>gi|672291481|gb|KFG57129.1| cpw-wpc domain-containing protein [Toxoplasma gondii RUB]>gi|672563327|gb|KFH04079.1| cpw-wpc domain-containing protein [Toxoplasma gondii VAND]	--
EMWEY_00033420	444.74	174.239	1.2302	5.5751e-11	2.2197e-09	-//-	Centrosomal protein of 131 kDa OS=Mus musculus GN=Cep131 PE=1 SV=2	hypothetical protein, conserved [Eimeria maxima]	--
Novel02254	1455.79	749.338	0.9125	7.4093e-11	2.9314e-09	TBPIP domain-containing protein, putative [Eimeria mitis]	--	TBPIP domain-containing protein, putative [Eimeria mitis]	--
EMWEY_00039310	227.102	60.5604	1.5854	8.6744e-11	3.4103e-09	sp|Q9D9T8|EFHC1_MOUSE EF-hand domain-containing protein 1 OS=Mus musculus GN=Efhc1 PE=1 SV=1//3.76462e-24	EF-hand domain-containing family member C2 OS=Homo sapiens GN=EFHC2 PE=1 SV=2	EF-hand domain-containing family member C2, related [Eimeria maxima]	SMART->Domains in hypothetical proteins in Drosophila, C. elegans and mammals. Occurs singly in some nucleoside diphosphate kinases.|SMART->Domains in hypothetical proteins in Drosophila, C. elegans and mammals. Occurs singly in some nucleoside diphosphate kinases.|ProSiteProfiles->DM10 domain profile.|Pfam->Repeat of unknown function (DUF1126)|ProSiteProfiles->DM10 domain profile.
EMWEY_00005130	1626.67	884.404	0.84247	1.3392e-10	5.232e-09	-//-	--	hypothetical protein, conserved [Eimeria maxima]	--
Novel00643	572.748	242.083	1.1423	1.7795e-10	6.909e-09	membrane protein, putative [Hammondia hammondi]>gi|661332743|gb|KEP60912.1| membrane protein, putative [Hammondia hammondi]	--	membrane protein, putative [Hammondia hammondi]>gi|661332743|gb|KEP60912.1| membrane protein, putative [Hammondia hammondi]	--
Novel01430	414.403	146.571	1.3277	2.1553e-10	8.3167e-09	hypothetical protein, conserved [Eimeria acervulina]	--	hypothetical protein, conserved [Eimeria brunetti]	--
Novel00745	1718.8	775.905	1.0665	2.3728e-10	9.0998e-09	hypothetical protein HHA_254670 [Hammondia hammondi]>gi|661336275|gb|KEP64409.1| hypothetical protein HHA_254670 [Hammondia hammondi]	--	hypothetical protein HHA_254670 [Hammondia hammondi]>gi|661336275|gb|KEP64409.1| hypothetical protein HHA_254670 [Hammondia hammondi]	--
EMWEY_00034680	2011.11	1084.44	0.85202	2.5692e-10	9.7927e-09	-//-	--	hypothetical protein EMWEY_00034680 [Eimeria maxima]	PRINTS->Pollen allergen Poa pI signature|PRINTS->Pollen allergen Poa pI signature|PRINTS->Pollen allergen Poa pI signature
EMWEY_00035840	587.904	262.277	1.0786	3.3842e-10	1.2821e-08	-//-	--	hypothetical protein, conserved [Eimeria maxima]	--
EMWEY_00049580	2004.28	1059.57	0.87571	3.8066e-10	1.4334e-08	sp|P54750|PDE1A_HUMAN Calcium/calmodulin-dependent 3&apos;,5&apos;-cyclic nucleotide phosphodiesterase 1A OS=Homo sapiens GN=PDE1A PE=2 SV=2//3.18472e-37	Calcium/calmodulin-dependent 3',5'-cyclic nucleotide phosphodiesterase 1A OS=Homo sapiens GN=PDE1A PE=2 SV=2	phosphodiesterase, putative [Eimeria maxima]	ProSitePatterns->3'5'-cyclic nucleotide phosphodiesterases signature.|Pfam->3'5'-cyclic nucleotide phosphodiesterase|PRINTS->3'5'-cyclic nucleotide phosphodiesterase signature|PRINTS->3'5'-cyclic nucleotide phosphodiesterase signature|PRINTS->3'5'-cyclic nucleotide phosphodiesterase signature|PRINTS->3'5'-cyclic nucleotide phosphodiesterase signature
Novel00432	408.113	127.072	1.441	4.0177e-10	1.5039e-08	--	--	--	--
Novel02703	281.229	95.9892	1.3544	4.0545e-10	1.5086e-08	--	--	--	--
Novel00004	134.701	26.3349	1.7561	4.8212e-10	1.7833e-08	hypothetical protein EMH_0020790 [Eimeria mitis]	--	hypothetical protein EMH_0020790 [Eimeria mitis]	--
Novel02855	1174.58	2378.61	-0.95637	6.4859e-10	2.3849e-08	hypothetical protein OXYTRI_13058 [Oxytricha trifallax]	--	UNKNOWN [Stylonychia lemnae]	--
EMWEY_00021940	1041.04	1828.46	-0.78053	7.3863e-10	2.7001e-08	-//-	--	hypothetical protein, conserved [Eimeria maxima]	--
EMWEY_00050220	3476.89	5859.28	-0.72744	7.6167e-10	2.7681e-08	-//-	--	hypothetical protein, conserved [Eimeria maxima]	Pfam->Origin recognition complex (ORC) subunit 3 N-terminus
EMWEY_00021810	158.971	38.7078	1.6133	8.7817e-10	3.1731e-08	sp|P00781|SUBD_BACLI Subtilisin DY OS=Bacillus licheniformis GN=apr PE=1 SV=1//4.74533e-24	Subtilisin Carlsberg OS=Bacillus licheniformis GN=apr PE=1 SV=1	subtilisin-like protease TgSUB2, putative [Eimeria maxima]	PRINTS->Subtilisin serine protease family (S8) signature|PRINTS->Subtilisin serine protease family (S8) signature|PRINTS->Subtilisin serine protease family (S8) signature|ProSitePatterns->Serine proteases, subtilase family, aspartic acid active site.|ProSitePatterns->Serine proteases, subtilase family, histidine active site.|ProSitePatterns->Serine proteases, subtilase family, serine active site.…
EMWEY_00033970	3191.38	1525.7	0.99459	9.6835e-10	3.4788e-08	sp|P37384|DMC1_LILLO Meiotic recombination protein DMC1 homolog OS=Lilium longiflorum GN=LIM15 PE=2 SV=1//4.64202e-128	Meiotic recombination protein DMC1 homolog OS=Lilium longiflorum GN=LIM15 PE=2 SV=1	meiotic recombination protein DMC1-like protein, putative [Eimeria maxima]	SMART->ATPases associated with a variety of cellular activities|ProSiteProfiles->RecA family profile 1.|ProSiteProfiles->RecA family profile 2.|TIGRFAM->recomb_DMC1: meiotic recombinase Dmc1|Pfam->Rad51
EMWEY_00024030	610.564	280.933	1.0366	1.1718e-09	4.1857e-08	-//-	--	hypothetical protein, conserved [Eimeria maxima]	ProSitePatterns->Regulator of chromosome condensation (RCC1) signature 2.
EMWEY_00037710	877.055	1555.55	-0.79174	1.4554e-09	5.1692e-08	-//-	--	hypothetical protein, conserved [Eimeria maxima]	TIGRFAM->GC_trans_RRR: Myxococcales GC_trans_RRR domain
EMWEY_00004300	82.2886	10.1366	1.8756	1.8503e-09	6.5347e-08	sp|Q6NVR9|ATAD3_XENTR ATPase family AAA domain-containing protein 3 OS=Xenopus tropicalis GN=atad3 PE=2 SV=1//2.86109e-78	ATPase family AAA domain-containing protein 3-B OS=Xenopus laevis GN=atad3-b PE=2 SV=1	ATPase, AAA family domain-containing protein, putative, partial [Eimeria maxima]	Pfam->ATPase family associated with various cellular activities (AAA)|Pfam->Domain of unknown function (DUF3523)
EMWEY_00042110	138.123	30.8171	1.6516	1.9455e-09	6.8321e-08	-//-	--	hypothetical protein, conserved [Eimeria maxima]	Pfam->Protein of unknown function (DUF3633)
EMWEY_00014030	97.509	15.3738	1.8042	2.0844e-09	7.2792e-08	-//-	--	hypothetical protein, conserved [Eimeria maxima]	--
Novel00469	200.761	51.7853	1.5601	2.452e-09	8.5152e-08	hypothetical protein, conserved [Eimeria acervulina]	--	hypothetical protein, conserved [Eimeria acervulina]	--
Novel00449	4058.63	2292.39	0.78897	2.7546e-09	9.5131e-08	--	--	--	--
EMWEY_00034070	4827.14	7733.55	-0.65966	2.8148e-09	9.6678e-08	-//-	--	hypothetical protein, conserved [Eimeria acervulina]	--
EMWEY_00036900	5112.76	2733.72	0.85694	3.0467e-09	1.0407e-07	-//-	--	hypothetical protein, conserved [Eimeria maxima]	--
Novel02658	151.642	35.726	1.613	3.1093e-09	1.0563e-07	--	--	--	--
EMWEY_00003420	1222.49	647.852	0.86804	3.5369e-09	1.1951e-07	sp|O60341|KDM1A_HUMAN Lysine-specific histone demethylase 1A OS=Homo sapiens GN=KDM1A PE=1 SV=2//2.13112e-15	Lysine-specific histone demethylase 1A OS=Mus musculus GN=Kdm1a PE=1 SV=2	amine oxidase, flavin-containing domain-containing protein, putative [Eimeria maxima]	Pfam->Flavin containing amine oxidoreductase|Pfam->NAD(P)-binding Rossmann-like domain
EMWEY_00010960	901.432	469.462	0.88812	3.7636e-09	1.2648e-07	-//-	--	hypothetical protein EMWEY_00010960 [Eimeria maxima]	--
EMWEY_00002030	272.208	96.8833	1.2961	3.9122e-09	1.3078e-07	-//-	Myosin-9 OS=Homo sapiens GN=MYH9 PE=1 SV=4	hypothetical protein, conserved [Eimeria maxima]	--
Novel00719	2707.03	1341.91	0.94436	5.8244e-09	1.9366e-07	hypothetical protein, conserved [Eimeria necatrix]	--	hypothetical protein, conserved [Eimeria necatrix]	--
EMWEY_00031010	198.43	62.0417	1.3987	7.4154e-09	2.4526e-07	sp|Q6ZMV9|KIF6_HUMAN Kinesin-like protein KIF6 OS=Homo sapiens GN=KIF6 PE=1 SV=3//1.35116e-115	Kinesin-like protein KIF6 OS=Homo sapiens GN=KIF6 PE=1 SV=3	kinesin motor domain-containing protein, putative [Eimeria maxima]	ProSiteProfiles->Kinesin motor domain profile.|PRINTS->Kinesin heavy chain signature|PRINTS->Kinesin heavy chain signature|PRINTS->Kinesin heavy chain signature|PRINTS->Kinesin heavy chain signature|ProSitePatterns->Kinesin motor domain signature.|Pfam->Kinesin motor domain|SMART->Kinesin motor, catalytic domain. ATPase.
EMWEY_00022190	615.571	297.649	0.9717	7.7335e-09	2.5443e-07	-//-	--	hypothetical protein, conserved [Eimeria maxima]	--
Novel01657	350.604	137.856	1.1953	8.5372e-09	2.794e-07	--	--	--	--
EMWEY_00019660	96.901	15.1749	1.7596	9.1696e-09	2.9705e-07	-//-	--	hypothetical protein, conserved [Eimeria maxima]	ProSitePatterns->Hexapeptide-repeat containing-transferases signature.
Novel02620	225.45	75.3182	1.3432	9.1715e-09	2.9705e-07	--	--	--	--
Novel00651	359.613	123.256	1.3225	9.75e-09	3.1416e-07	--	--	--	--
EMWEY_00010950	257.638	77.8613	1.4247	1.0202e-08	3.2704e-07	-//-	--	hypothetical protein EMWEY_00010950 [Eimeria maxima]	ProSiteProfiles->SUEL-type lectin domain profile.|Pfam->Galactose binding lectin domain
EMWEY_00014750	762.685	391.383	0.90135	1.0919e-08	3.4823e-07	sp|O00934|MYOA_TOXGO Myosin-A OS=Toxoplasma gondii PE=1 SV=1//0	Myosin-A OS=Toxoplasma gondii PE=1 SV=1	hypothetical protein EMWEY_00014750 [Eimeria maxima]	SMART->Myosin. Large ATPases.|Pfam->Myosin head (motor domain)|PRINTS->Myosin heavy chain signature|PRINTS->Myosin heavy chain signature|PRINTS->Myosin heavy chain signature|PRINTS->Myosin heavy chain signature|PRINTS->Myosin heavy chain signature|ProSiteProfiles->Myosin motor domain profile.
EMWEY_00059770	2307.4	1390.98	0.7032	1.1989e-08	3.8043e-07	-//-	--	hypothetical protein, conserved [Eimeria maxima]	--
EMWEY_00005680	276.702	104.009	1.2319	1.3148e-08	4.151e-07	-//-	Zonadhesin OS=Mus musculus GN=Zan PE=2 SV=1	hypothetical protein, conserved [Eimeria maxima]	ProSiteProfiles->Alpha-carbonic anhydrases profile.
Novel00912	410.392	158.834	1.2072	1.3803e-08	4.3357e-07	hypothetical protein ETH_00013900 [Eimeria tenella]	--	hypothetical protein ETH_00013900 [Eimeria tenella]	--
Novel00705	1887.75	1065.75	0.7864	1.4907e-08	4.6592e-07	putative cathepsin C3, partial [Eimeria tenella]	Dipeptidyl peptidase 1 OS=Rattus norvegicus GN=Ctsc PE=1 SV=3	putative cathepsin C3, partial [Eimeria tenella]	--
EMWEY_00009750	390.641	170.593	1.0797	1.7292e-08	5.3776e-07	-//-	--	hypothetical protein, conserved [Eimeria maxima]	--
Novel00028	796.059	367.933	1.0205	2.1641e-08	6.697e-07	hypothetical protein EAH_00058310 [Eimeria acervulina]	DNA mismatch repair protein MutS OS=Alcanivorax borkumensis (strain ATCC 700651 / DSM 11573 / NCIMB 13689 / SK2) GN=mutS PE=3 SV=1	hypothetical protein EAH_00058310 [Eimeria acervulina]	--
Novel01464	10949.8	6661.14	0.69057	2.2121e-08	6.8117e-07	hypothetical protein, conserved [Eimeria tenella]	--	hypothetical protein, conserved [Eimeria tenella]	--
Novel02933	930.107	451.152	0.96638	2.2887e-08	7.0131e-07	conserved hypothetical protein [Neospora caninum Liverpool]>gi|325114228|emb|CBZ49785.1| conserved hypothetical protein [Neospora caninum Liverpool]>gi|820688622|tpe|CEL64373.1| TPA: hypothetical protein BN1204_002730 [Neospora caninum Liverpool]	--	--	--
Novel00770	7750.27	11992.8	-0.61159	2.3793e-08	7.2551e-07	hypothetical protein EBH_0013150 [Eimeria brunetti]	--	hypothetical protein EBH_0013150 [Eimeria brunetti]	--
EMWEY_00008720	216.437	71.6509	1.3387	2.5153e-08	7.6018e-07	-//-	--	hypothetical protein EMWEY_00008720 [Eimeria maxima]	SMART->Thrombospondin type 1 repeats|SMART->Thrombospondin type 1 repeats|ProSiteProfiles->Thrombospondin type-1 (TSP1) repeat profile.
EMWEY_00048900	272.211	95.203	1.2934	2.5173e-08	7.6018e-07	-//-	--	hypothetical protein EMWEY_00048900 [Eimeria maxima]	--
Novel01377	178.713	54.9061	1.3901	3.5496e-08	1.0668e-06	--	--	--	--
EMWEY_00025300	34833.1	22383.7	0.61839	4.0745e-08	1.2186e-06	-//-	--	hypothetical protein EMWEY_00025300 [Eimeria maxima]	--
EMWEY_00000300	1249.64	722.159	0.75468	4.3038e-08	1.2761e-06	-//-	--	plasmodium falciparum CPW-WPC domain-containing protein, putative [Eimeria maxima]	TIGRFAM->CPW_WPC: Plasmodium falciparum CPW-WPC domain|Pfam->Plasmodium falciparum domain of unknown function (CPW_WPC)
Novel02154	1303.2	760.97	0.74076	4.3074e-08	1.2761e-06	--	--	--	--
EMWEY_00010360	1273.12	2113.68	-0.70206	4.3893e-08	1.2942e-06	-//-	--	hypothetical protein, conserved [Eimeria maxima]	ProSiteProfiles->RdRp of negative ssRNA viruses with non-segmented genomes catalytic domain profile.
Novel02298	254.806	94.9154	1.2296	4.6516e-08	1.3651e-06	hipothetical protein [Hammondia hammondi]>gi|661335505|gb|KEP63642.1| hipothetical protein [Hammondia hammondi]	--	hipothetical protein [Hammondia hammondi]>gi|661335505|gb|KEP63642.1| hipothetical protein [Hammondia hammondi]	--
Novel02900	1824.86	1026.72	0.78768	5.0709e-08	1.4812e-06	hypothetical protein, conserved [Eimeria tenella]	--	hypothetical protein, conserved [Eimeria tenella]	--
EMWEY_00050460	188.841	62.4492	1.3267	5.1722e-08	1.5034e-06	-//-	--	TPA: AP2 domain transcription factor AP2III-1 [Neospora caninum Liverpool]	PRINTS->Type I antifreeze protein signature|PRINTS->Type I antifreeze protein signature|PRINTS->Type I antifreeze protein signature
Novel00264	1176.54	573.186	0.95734	5.1948e-08	1.5034e-06	hypothetical protein ENH_00001930 [Eimeria necatrix]	--	hypothetical protein ENH_00001930 [Eimeria necatrix]	--
EMWEY_00019320	529.326	263.323	0.93153	5.6208e-08	1.6191e-06	-//-	--	hypothetical protein EMWEY_00019320, partial [Eimeria maxima]	--
EMWEY_00053480	1603.82	858.311	0.8479	5.9045e-08	1.6931e-06	-//-	--	LCCL domain-containing protein, putative [Eimeria maxima]	PRINTS->Histone H5 signature|PRINTS->Histone H5 signature|PRINTS->Histone H5 signature
Novel00735	191.123	62.7272	1.3309	6.168e-08	1.7606e-06	hypothetical protein, conserved [Eimeria necatrix]	--	hypothetical protein, conserved [Eimeria necatrix]	--
Novel01530	236.219	80.4356	1.3035	6.3375e-08	1.8007e-06	hypothetical protein ETH_00020165, partial [Eimeria tenella]	DNA repair and recombination protein RAD54-like OS=Drosophila ananassae GN=okr PE=3 SV=1	hypothetical protein ETH_00020165, partial [Eimeria tenella]	--
EMWEY_00011930	108.226	275.197	-1.1733	6.6083e-08	1.8692e-06	sp|Q05746|HSP70_PLACB Heat shock 70 kDa protein OS=Plasmodium cynomolgi (strain Berok) PE=2 SV=1//0	Heat shock 70 kDa protein OS=Plasmodium cynomolgi (strain Berok) PE=2 SV=1	Heat shock protein, related [Eimeria maxima]	Pfam->NAD-specific glutamate dehydrogenase
Novel02603	106.549	23.0655	1.5776	6.8959e-08	1.9417e-06	--	--	--	--
Novel00925	156.75	42.4637	1.4628	7.1031e-08	1.9911e-06	hypothetical protein, conserved [Eimeria necatrix]	--	hypothetical protein, conserved [Eimeria necatrix]	--
EMWEY_00015030	130.177	33.739	1.4826	7.9351e-08	2.2046e-06	-//-	--	hypothetical protein, conserved [Eimeria maxima]	PRINTS->Pollen allergen Poa pI signature|PRINTS->Pollen allergen Poa pI signature|PRINTS->Pollen allergen Poa pI signature
Novel01697	252.001	96.3368	1.1996	7.9346e-08	2.2046e-06	plasmodium falciparum CPW-WPC domain-containing protein [Toxoplasma gondii ME49]>gi|523574596|gb|EPR61340.1| cpw-wpc domain-containing protein [Toxoplasma gondii GT1]>gi|527313292|gb|EPT29920.1| cpw-wpc domain-containing protein [Toxoplasma gondii ME49]>gi|672264288|gb|KFG38150.1| cpw-wpc domain-containing protein [Toxoplasma gondii FOU]	--	cpw-wpc domain-containing protein [Toxoplasma gondii VEG]>gi|672256733|gb|KFG32121.1| cpw-wpc domain-containing protein [Toxoplasma gondii GAB2-2007-GAL-DOM2]>gi|672258877|gb|KFG33786.1| cpw-wpc domain-containing protein [Toxoplasma gondii p89]>gi|672294063|gb|KFG59077.1| cpw-wpc domain-containing protein [Toxoplasma gondii RUB]>gi|672558860|gb|KFH00529.1| cpw-wpc domain-containing protein [Toxop…	--
EMWEY_00059490	31302.2	20625.6	0.58451	8.1703e-08	2.2598e-06	sp|P0CG60|UBB_PONPY Polyubiquitin-B OS=Pongo pygmaeus GN=UBB PE=3 SV=1//3.62889e-102	Polyubiquitin-B OS=Homo sapiens GN=UBB PE=1 SV=1	polyubiquitin-B [Bos taurus]>gi|645|emb|CAA79146.1| polyubiquitin [Bos taurus]	PRINTS->Ubiquitin signature|PRINTS->Ubiquitin signature|PRINTS->Ubiquitin signature|ProSitePatterns->Ubiquitin domain signature.|SMART->Ubiquitin homologues|SMART->Ubiquitin homologues|ProSiteProfiles->Ubiquitin domain profile.|ProSitePatterns->Ubiquitin domain signature.|ProSiteProfiles->Ubiquitin domain profile.|Pfam->Ubiquitin family|Pfam->Ubiquitin family
Novel00027	676.526	319.139	0.99065	8.4804e-08	2.3353e-06	hypothetical protein, conserved [Eimeria tenella]	--	hypothetical protein, conserved [Eimeria tenella]	--
EMWEY_00003200	52.3977	3.94532	1.7404	9.1454e-08	2.5074e-06	sp|O66937|MALQ_AQUAE 4-alpha-glucanotransferase OS=Aquifex aeolicus (strain VF5) GN=malQ PE=1 SV=1//1.20579e-88	4-alpha-glucanotransferase OS=Aquifex aeolicus (strain VF5) GN=malQ PE=1 SV=1	4-alpha-glucanotransferase, putative [Eimeria maxima]	Pfam->4-alpha-glucanotransferase|Pfam->4-alpha-glucanotransferase
EMWEY_00039570	110.985	23.4634	1.5756	9.3807e-08	2.5606e-06	-//-	--	hypothetical protein EMWEY_00039570 [Eimeria maxima]	--
EMWEY_00026520	246.322	87.3149	1.2572	1.0526e-07	2.8608e-06	-//-	Mantle protein OS=Pinctada maxima PE=1 SV=1	membrane skeletal protein IMC1, putative [Eimeria maxima]	Pfam->Inner membrane complex protein|Pfam->Inner membrane complex protein
Novel00112	3555.43	5595.76	-0.63169	1.1014e-07	2.9806e-06	putative splicing factor [Toxoplasma gondii RUB]	--	putative splicing factor [Toxoplasma gondii VAND]	--
EMWEY_00008740	86.2266	15.5823	1.624	1.1891e-07	3.2038e-06	-//-	--	hypothetical protein, conserved [Eimeria maxima]	--
EMWEY_00026630	2764.89	1716.7	0.66147	1.306e-07	3.5037e-06	-//-	--	hypothetical protein, conserved [Eimeria maxima]	--
EMWEY_00015940	203.517	72.3868	1.2537	1.4888e-07	3.977e-06	sp|P34940|CH60_PLAFG Chaperonin CPN60, mitochondrial OS=Plasmodium falciparum (isolate FCR-3 / Gambia) PE=3 SV=1//2.80214e-57	Chaperonin CPN60, mitochondrial OS=Plasmodium falciparum (isolate FCR-3 / Gambia) PE=3 SV=1	hypothetical protein EMWEY_00015940 [Eimeria maxima]	PRINTS->Tailless complex polypeptide 1 (chaperone) signature|PRINTS->Tailless complex polypeptide 1 (chaperone) signature|Pfam->TCP-1/cpn60 chaperonin family
Novel02725	859.745	148.448	1.6318	1.5025e-07	3.9965e-06	--	--	--	--
Novel00419	261.029	83.5851	1.3369	1.59e-07	4.2116e-06	--	--	hypothetical protein L798_12119, partial [Zootermopsis nevadensis]	--
Novel00811	2602.58	3997.47	-0.59946	1.6764e-07	4.4034e-06	hypothetical protein TGME49_106670 [Toxoplasma gondii ME49]>gi|820700570|tpe|CEL76304.1| TPA: hypothetical protein BN1205_108150 [Toxoplasma gondii VEG]	--	putative transmembrane protein [Toxoplasma gondii p89]	--
Novel01061	105.403	22.3704	1.5539	1.6765e-07	4.4034e-06	--	--	--	--
EMWEY_00033990	479.223	233.112	0.95013	1.8204e-07	4.7415e-06	sp|A7MBJ2|SENP7_BOVIN Sentrin-specific protease 7 OS=Bos taurus GN=SENP7 PE=2 SV=1//4.05737e-10	--	ulp1 protease family, C-terminal catalytic domain-containing protein, putative [Eimeria maxima]	ProSiteProfiles->Ubiquitin-like protease family profile.|Pfam->Ulp1 protease family, C-terminal catalytic domain
EMWEY_00056750	1367.84	789.773	0.75249	1.8181e-07	4.7415e-06	-//-	--	--	--
EMWEY_00000290	129.123	34.216	1.4495	1.8672e-07	4.8431e-06	-//-	--	hypothetical protein, conserved [Eimeria maxima]	Pfam->Histone RNA hairpin-binding protein RNA-binding domain
EMWEY_00051820	835.1	1571.76	-0.85142	1.9206e-07	4.961e-06	sp|Q86FP7|RS23_DERVA 40S ribosomal protein S23 OS=Dermacentor variabilis GN=RpS23 PE=2 SV=1//1.18961e-82	40S ribosomal protein S23 OS=Dermacentor variabilis GN=RpS23 PE=2 SV=1	ribosomal protein S23, putative [Eimeria maxima]	ProSitePatterns->Ribosomal protein S12 signature.|TIGRFAM->uS12_E_A: ribosomal protein uS12|Pfam->Ribosomal protein S12/S23
EMWEY_00056980	962.105	542.244	0.78174	2.0065e-07	5.1616e-06	-//-	--	hypothetical protein, conserved [Eimeria maxima]	ProSiteProfiles->PARP catalytic domain profile.
Novel01502	260.974	566.975	-1.0077	2.0871e-07	5.347e-06	hypothetical protein [Eimeria tenella strain Houghton]>gi|109238368|emb|CAK51332.1| hypothetical protein e1012e08.tmp0011 [Eimeria tenella]	--	hypothetical protein [Eimeria tenella strain Houghton]>gi|109238368|emb|CAK51332.1| hypothetical protein e1012e08.tmp0011 [Eimeria tenella]	--
EMWEY_00019510	2148.78	1317.85	0.67569	2.3354e-07	5.9585e-06	-//-	--	hypothetical protein, conserved [Eimeria maxima]	ProSiteProfiles->Zinc finger C3H1-type profile.
EMWEY_00055780	2115.25	1282.72	0.68912	2.634e-07	6.6932e-06	sp|O04862|FOLM_PEA Folate synthesis bifunctional protein, mitochondrial OS=Pisum sativum GN=MitHPPK/DHPS PE=1 SV=1//3.35953e-33	Folate synthesis bifunctional protein, mitochondrial OS=Arabidopsis thaliana GN=MitHPPK/DHPS PE=2 SV=1	hydroxymethyldihydropterin pyrophosphokinase-dihydropteroate synthase, putative [Eimeria maxima]	TIGRFAM->DHPS: dihydropteroate synthase|Pfam->Pterin binding enzyme|ProSitePatterns->Dihydropteroate synthase signature 2.|TIGRFAM->folK: 2-amino-4-hydroxy-6-hydroxymethyldihydropteridine diphosphokinase|ProSiteProfiles->Pterin-binding domain profile.|Pfam->7,8-dihydro-6-hydroxymethylpterin-pyrophosphokinase (HPPK)
EMWEY_00019990	1196.74	1925.76	-0.65886	2.871e-07	7.2658e-06	-//-	--	PIK3R4 kinase-related protein, putative [Eimeria maxima]	Pfam->Protein kinase domain|Pfam->Protein kinase domain|ProSiteProfiles->Protein kinase domain profile.
Novel00429	329.738	147.844	1.0339	3.2694e-07	8.2408e-06	--	--	--	--
Novel00722	3893.3	2440.97	0.64746	3.2866e-07	8.2507e-06	hypothetical protein, conserved [Eimeria tenella]	--	hypothetical protein, conserved [Eimeria tenella]	--
Novel01772	334.275	120.136	1.2362	3.3634e-07	8.4098e-06	--	--	--	--
EMWEY_00036630	117.862	28.6312	1.471	3.9536e-07	9.8461e-06	-//-	--	hypothetical protein EMWEY_00036630 [Eimeria maxima]	Pfam->Protein tyrosine kinase|ProSiteProfiles->Protein kinase domain profile.
EMWEY_00042820	408.253	187.01	1.009	4.1107e-07	1.0197e-05	-//-	--	hypothetical protein EMWEY_00042820, partial [Eimeria maxima]	--
EMWEY_00001750	3144.63	1995.61	0.63144	4.3975e-07	1.0865e-05	sp|O60673|DPOLZ_HUMAN DNA polymerase zeta catalytic subunit OS=Homo sapiens GN=REV3L PE=1 SV=2//6.7445e-13	DNA polymerase zeta catalytic subunit OS=Homo sapiens GN=REV3L PE=1 SV=2	DNA polymerase zeta catalytic subunit, putative [Eimeria maxima]	PRINTS->DNA-directed DNA-polymerase family B signature|PRINTS->DNA-directed DNA-polymerase family B signature|PRINTS->DNA-directed DNA-polymerase family B signature|SMART->DNA polymerase type-B family|ProSitePatterns->DNA polymerase family B signature.|Pfam->DNA polymerase family B
EMWEY_00049840	204.663	68.1921	1.2875	4.8211e-07	1.1865e-05	sp|A6QQM8|CCD42_BOVIN Coiled-coil domain-containing protein 42A OS=Bos taurus GN=CCDC42 PE=2 SV=1//5.19127e-15	Coiled-coil domain-containing protein 42A OS=Bos taurus GN=CCDC42 PE=2 SV=1	hypothetical protein, conserved, partial [Eimeria maxima]	Pfam->Domain of unknown function (DUF4200)
Novel02841	11578.1	17735.3	-0.59427	5.1731e-07	1.2681e-05	hypothetical protein, conserved [Eimeria necatrix]	--	hypothetical protein, conserved [Eimeria necatrix]	--
EMWEY_00029260	1259.8	772.137	0.67482	5.9978e-07	1.4645e-05	sp|Q9XZH7|MIC4_TOXGO Micronemal protein 4 OS=Toxoplasma gondii GN=MIC4 PE=1 SV=1//1.94399e-07	Micronemal protein 4 OS=Toxoplasma gondii GN=MIC4 PE=1 SV=1	hypothetical protein EMWEY_00029260 [Eimeria maxima]	ProSiteProfiles->PAN/Apple domain profile.|SMART->APPLE domain|SMART->APPLE domain|SMART->APPLE domain|SMART->APPLE domain|SMART->APPLE domain|SMART->APPLE domain|SMART->APPLE domain|SMART->APPLE domain|SMART->APPLE domain|ProSiteProfiles->PAN/Apple domain profile.|ProSiteProfiles->PAN/Apple domain profile.|Pfam->PAN domain|Pfam->PAN domain|Pfam->PAN domain|Pfam->PAN domain|Pfam->PAN domain|Pfam-…
EMWEY_00038990	1077.1	648.859	0.6962	6.2638e-07	1.5235e-05	-//-	--	hypothetical protein, conserved [Eimeria maxima]	--
Novel01197	1528.14	960.808	0.642	6.9037e-07	1.6727e-05	--	--	--	--
EMWEY_00057740	198.458	69.2756	1.2445	7.6531e-07	1.8471e-05	-//-	--	hypothetical protein, conserved [Eimeria maxima]	--
Novel02464	599.791	1138.1	-0.85291	7.9172e-07	1.9035e-05	hypothetical protein Pmar_PMAR018133 [Perkinsus marinus ATCC 50983]>gi|239891880|gb|EER13128.1| hypothetical protein Pmar_PMAR018133, partial [Perkinsus marinus ATCC 50983]	--	--	--
Novel02760	546.266	277.134	0.89769	8.1909e-07	1.9617e-05	hypothetical protein HHA_225315 [Hammondia hammondi]>gi|661339353|gb|KEP67478.1| hypothetical protein HHA_225315 [Hammondia hammondi]	--	hypothetical protein HHA_225315 [Hammondia hammondi]>gi|661339353|gb|KEP67478.1| hypothetical protein HHA_225315 [Hammondia hammondi]	--
EMWEY_00042620	767.521	1282.87	-0.70373	8.336e-07	1.9889e-05	-//-	--	DNA repair protein recA , putative [Eimeria maxima]	ProSiteProfiles->RecA family profile 1.|Pfam->Rad51
EMWEY_00012190	1558.43	2394.41	-0.59722	8.487e-07	2.0172e-05	-//-	--	FIK kinase (incomplete catalytic triad), putative [Eimeria maxima]	Pfam->Domain of unknown function (DUF4573)
EMWEY_00013460	246.866	104.695	1.0771	8.6599e-07	2.0505e-05	-//-	--	hypothetical protein, conserved [Eimeria maxima]	--
Novel00257	245.778	97.2403	1.1415	8.8977e-07	2.0988e-05	--	--	--	--
Novel01689	18.5932	99.5991	-1.5282	9.5098e-07	2.2348e-05	--	--	--	--
EMWEY_00028150	1019.12	1681.06	-0.68742	9.7787e-07	2.2894e-05	sp|C3Y431|DDRGK_BRAFL DDRGK domain-containing protein 1 OS=Branchiostoma floridae GN=BRAFLDRAFT_114851 PE=3 SV=1//1.1381e-22	DDRGK domain-containing protein 1 OS=Branchiostoma floridae GN=BRAFLDRAFT_114851 PE=3 SV=1	DDRGK domain-containing protein 1 (Precursor), related [Eimeria maxima]	Pfam->DDRGK domain
EMWEY_00036710	220.448	76.0228	1.2491	1.001e-06	2.3349e-05	-//-	--	hypothetical protein, conserved [Eimeria maxima]	PRINTS->Type I antifreeze protein signature|PRINTS->Type I antifreeze protein signature|PRINTS->Type I antifreeze protein signature
EMWEY_00001790	1873.06	3042.01	-0.66783	1.0177e-06	2.3649e-05	-//-	--	hypothetical protein EMWEY_00001790 [Eimeria maxima]	Pfam->Polycystin cation channel|Pfam->Polycystin cation channel
Novel02651	172.484	61.9123	1.2164	1.0296e-06	2.3838e-05	--	--	--	--
EMWEY_00048220	1598.29	997.596	0.65047	1.1321e-06	2.6113e-05	sp|Q9FIV6|DGP10_ARATH Protease Do-like 10, mitochondrial OS=Arabidopsis thaliana GN=DEGP10 PE=2 SV=1//7.70604e-68	Protease Do-like 10, mitochondrial OS=Arabidopsis thaliana GN=DEGP10 PE=2 SV=1	trypsin, putative [Eimeria maxima]	Pfam->Trypsin-like peptidase domain|PRINTS->HtrA/DegQ protease family signature|PRINTS->HtrA/DegQ protease family signature|PRINTS->HtrA/DegQ protease family signature
Novel01008	669.081	1105.48	-0.68885	1.1569e-06	2.6588e-05	hypothetical protein, conserved [Eimeria acervulina]	--	hypothetical protein, conserved [Eimeria acervulina]	--
EMWEY_00004620	210.724	435.198	-0.94317	1.2394e-06	2.8378e-05	-//-	--	hypothetical protein, conserved [Eimeria maxima]	--
EMWEY_00035160	185.504	66.6126	1.2116	1.3797e-06	3.1476e-05	sp|Q59022|Y1628_METJA Uncharacterized protein MJ1628 OS=Methanocaldococcus jannaschii (strain ATCC 43067 / DSM 2661 / JAL-1 / JCM 10045 / NBRC 100440) GN=MJ1628 PE=4 SV=1//2.49982e-11	Uncharacterized protein MJ1628 OS=Methanocaldococcus jannaschii (strain ATCC 43067 / DSM 2661 / JAL-1 / JCM 10045 / NBRC 100440) GN=MJ1628 PE=4 SV=1	hypothetical protein, conserved [Eimeria maxima]	Pfam->Predicted ATPase of the ABC class
Novel00436	669.102	359.398	0.83077	1.4552e-06	3.3078e-05	putative cyclin, N-terminal domain-containing protein [Neospora caninum Liverpool]>gi|325115286|emb|CBZ50841.1| putative cyclin, N-terminal domain-containing protein [Neospora caninum Liverpool]>gi|820692400|tpe|CEL68142.1| TPA: cyclin, N-terminal domain-containing protein,putative [Neospora caninum Liverpool]	Cyclin-Y OS=Mus musculus GN=Ccny PE=1 SV=1	hypothetical protein [Paramecium tetraurelia strain d4-2]>gi|124428043|emb|CAK92817.1| unnamed protein product [Paramecium tetraurelia]	--
EMWEY_00030500	1287.62	278.035	1.4733	1.5179e-06	3.4379e-05	-//-	--	hypothetical protein EMWEY_00030500 [Eimeria maxima]	--
EMWEY_00003040	1001.04	1563.74	-0.61731	1.6206e-06	3.6536e-05	-//-	--	hypothetical protein, conserved [Eimeria maxima]	PRINTS->Ribosomal protein P2 signature|PRINTS->Ribosomal protein P2 signature
EMWEY_00041570	413.752	728.578	-0.76362	1.6248e-06	3.6536e-05	-//-	--	sybindin-like family domain-containing protein, putative [Eimeria maxima]	PRINTS->Type I antifreeze protein signature|PRINTS->Type I antifreeze protein signature|PRINTS->Type I antifreeze protein signature
Novel00863	153.289	52.9287	1.2338	1.7803e-06	3.9888e-05	--	--	--	--
Novel00430	791.522	429.826	0.81702	1.8237e-06	4.0714e-05	hypothetical protein, conserved [Eimeria tenella]	--	hypothetical protein, conserved [Eimeria tenella]	--
EMWEY_00023000	969.419	1566.25	-0.65888	1.9206e-06	4.2573e-05	-//-	--	hypothetical protein, conserved [Eimeria maxima]	ProSitePatterns->Transcription factor TFIIB repeat signature.
Novel01880	200.731	74.3738	1.1825	1.9144e-06	4.2573e-05	--	--	--	--
EMWEY_00000170	550.204	300.022	0.81124	1.9289e-06	4.2607e-05	sp|P0C6F1|DYH2_MOUSE Dynein heavy chain 2, axonemal OS=Mus musculus GN=Dnah2 PE=2 SV=1//4.79784e-92	Dynein heavy chain 2, axonemal OS=Mus musculus GN=Dnah2 PE=2 SV=1	Dynein heavy chain 3, axonemal, related [Eimeria maxima]	Pfam->Microtubule-binding stalk of dynein motor|Pfam->Dynein heavy chain and region D6 of dynein motor|Pfam->Dynein heavy chain and region D6 of dynein motor|Pfam->ATP-binding dynein motor region D5
EMWEY_00051560	9914.17	6533.75	0.57957	2.1026e-06	4.6279e-05	-//-	--	hypothetical protein, conserved, partial [Eimeria maxima]	--
Novel02641	191.572	70.6274	1.1835	2.1906e-06	4.8047e-05	--	--	--	--
EMWEY_00042230	124.598	37.9528	1.3033	2.4805e-06	5.4216e-05	-//-	--	hypothetical protein EMWEY_00042230 [Eimeria maxima]	--
EMWEY_00015880	116.667	34.4149	1.3195	2.5903e-06	5.6419e-05	-//-	--	hypothetical protein, conserved [Eimeria maxima]	--
Novel02389	4904.76	8040.29	-0.67625	2.6443e-06	5.7395e-05	UNKNOWN [Stylonychia lemnae]	Putative uncharacterized protein ART2 OS=Saccharomyces cerevisiae (strain ATCC 204508 / S288c) GN=ART2 PE=5 SV=1	UNKNOWN [Stylonychia lemnae]	--
EMWEY_00025940	282.998	128.755	0.99654	2.7546e-06	5.9376e-05	-//-	--	ubiquitin, putative [Eimeria maxima]	Pfam->Ubiquitin family|ProSiteProfiles->Ubiquitin domain profile.
Novel00567	2807.76	4286.7	-0.58683	2.7466e-06	5.9376e-05	UNKNOWN [Stylonychia lemnae]	Putative uncharacterized protein ART2 OS=Saccharomyces cerevisiae (strain ATCC 204508 / S288c) GN=ART2 PE=5 SV=1	senescence-associated protein [Cryptosporidium hominis TU502]	--
Novel02280	357.371	164.747	0.98731	2.9741e-06	6.3886e-05	hypothetical protein TGME49_226532 [Toxoplasma gondii ME49]>gi|672273235|gb|KFG45305.1| putative transmembrane protein [Toxoplasma gondii GAB2-2007-GAL-DOM2]	--	putative transmembrane protein [Toxoplasma gondii MAS]	--
EMWEY_00033360	1001.7	1551.39	-0.60507	3.1689e-06	6.7839e-05	-//-	#N/A	#N/A	#N/A
EMWEY_00044440	7365.19	11092.5	-0.56923	3.3072e-06	7.0558e-05	-//-	--	hypothetical protein, conserved [Eimeria maxima]	--
Novel01978	1416.91	2138.65	-0.57182	3.7393e-06	7.9504e-05	PREDICTED: tenascin-N [Alligator mississippiensis]	Tenascin OS=Gallus gallus GN=TNC PE=1 SV=2	PREDICTED: tenascin-N isoform X3 [Maylandia zebra]	--
Novel00378	2357.91	1574.61	0.56132	3.8514e-06	8.1611e-05	--	--	--	--
EMWEY_00025910	137.549	304.408	-1.0008	4.2739e-06	9.0256e-05	-//-	--	hypothetical protein, conserved [Eimeria maxima]	--
EMWEY_00012880	793.074	478.923	0.68733	4.4244e-06	9.3121e-05	-//-	--	hypothetical protein, conserved [Eimeria maxima]	--
Novel01553	126.825	40.1483	1.2683	4.5736e-06	9.5618e-05	--	--	--	--
Novel02497	1106.7	1868.6	-0.70979	4.5683e-06	9.5618e-05	expressed protein [Hymenolepis microstoma]	--	expressed protein [Hymenolepis microstoma]	--
EMWEY_00052520	71.0092	13.2574	1.4508	4.692e-06	9.7765e-05	sp|Q5I0E7|TMED9_RAT Transmembrane emp24 domain-containing protein 9 OS=Rattus norvegicus GN=Tmed9 PE=1 SV=1//6.11042e-15	Transmembrane emp24 domain-containing protein 11 OS=Mus musculus GN=Tmed11 PE=2 SV=1	emp24/gp25L/p24 family domain-containing, transmembrane protein, putative [Eimeria maxima]	Pfam->emp24/gp25L/p24 family/GOLD
EMWEY_00037990	227.668	98.1057	1.0425	4.7865e-06	9.9403e-05	-//-	--	hypothetical protein, conserved [Eimeria maxima]	--
EMWEY_00009950	570.392	308.84	0.81164	4.8195e-06	9.9757e-05	sp|Q9LK50|AB26G_ARATH ABC transporter G family member 26 OS=Arabidopsis thaliana GN=ABCG26 PE=3 SV=2//1.06222e-24	ABC transporter G family member 26 OS=Arabidopsis thaliana GN=ABCG26 PE=3 SV=2	ZYRO0B05588p, related [Eimeria maxima]	ProSitePatterns->ABC transporters family signature.|ProSiteProfiles->ATP-binding cassette, ABC transporter-type domain profile.|SMART->ATPases associated with a variety of cellular activities|Pfam->ABC transporter
EMWEY_00015950	423.907	715.484	-0.70968	4.9518e-06	0.00010216	-//-	--	hypothetical protein, conserved [Eimeria maxima]	PRINTS->Pollen allergen Poa pI signature|PRINTS->Pollen allergen Poa pI signature|PRINTS->Pollen allergen Poa pI signature
EMWEY_00024880	670.119	393.667	0.7194	5.192e-06	0.00010676	sp|Q9SHJ3|CALS7_ARATH Callose synthase 7 OS=Arabidopsis thaliana GN=CALS7 PE=3 SV=3//5.34753e-22	Callose synthase 3 OS=Arabidopsis thaliana GN=CALS3 PE=2 SV=3	1,3-beta-glucan synthase component domain-containing protein, putative [Eimeria maxima]	Pfam->1,3-beta-glucan synthase component|Pfam->1,3-beta-glucan synthase component|Pfam->1,3-beta-glucan synthase subunit FKS1, domain-1
Novel01666	271.135	127.612	0.95806	5.2417e-06	0.00010743	hypothetical protein, conserved [Eimeria acervulina]	--	hypothetical protein, conserved [Eimeria acervulina]	--
EMWEY_00025290	80132	53019.6	0.57279	5.3021e-06	0.00010816	-//-	--	Isoleucyl-tRNA syntehtase-related, related, partial [Eimeria maxima]	--
EMWEY_00048400	281.284	130.84	0.97166	5.3121e-06	0.00010816	-//-	--	--	--
EMWEY_00053890	570.417	327.819	0.74489	5.5181e-06	0.00011199	-//-	--	Chromosome III, complete sequence, related, partial [Eimeria maxima]	--
EMWEY_00040860	193.833	387.845	-0.89837	5.6184e-06	0.00011366	sp|Q9CB01|RABF1_ARATH Ras-related protein RABF1 OS=Arabidopsis thaliana GN=RABF1 PE=1 SV=1//4.17926e-43	Ras-related protein RABF1 OS=Arabidopsis thaliana GN=RABF1 PE=1 SV=1	GTP-binding protein, putative [Eimeria maxima]	ProSiteProfiles->small GTPase Rab1 family profile.|SMART->Ran (Ras-related nuclear proteins) /TC4 subfamily of small GTPases|SMART->Rab subfamily of small GTPases|TIGRFAM->small_GTP: small GTP-binding protein domain|Pfam->Ras family|SMART->Ras subfamily of RAS small GTPases|SMART->Rho (Ras homology) subfamily of Ras-like small GTPases|PRINTS->Transforming protein P21 ras signature|PRINTS->Transfo…
Novel02595	919.9	570.49	0.65408	5.6422e-06	0.00011377	hypothetical protein [Eimeria tenella]	--	hypothetical protein [Eimeria tenella]	--
EMWEY_00024390	913.481	1496.81	-0.67375	5.8647e-06	0.00011788	sp|P51821|ARF1_CHLRE ADP-ribosylation factor 1 OS=Chlamydomonas reinhardtii GN=ARF1 PE=2 SV=2//3.54796e-106	ADP-ribosylation factor 1 OS=Chlamydomonas reinhardtii GN=ARF1 PE=2 SV=2	ADP ribosylation factor 1, putative [Eimeria maxima]	TIGRFAM->small_GTP: small GTP-binding protein domain|PRINTS->GTP-binding SAR1 protein signature|PRINTS->GTP-binding SAR1 protein signature|PRINTS->GTP-binding SAR1 protein signature|PRINTS->GTP-binding SAR1 protein signature|Pfam->ADP-ribosylation factor family|SMART->ARF-like small GTPases; ARF, ADP-ribosylation factor|ProSiteProfiles->small GTPase Arf family profile.|SMART->Rab subfamily of sma…
EMWEY_00002120	1373.91	810.799	0.71432	6.2453e-06	0.00012513	sp|Q9NZM1|MYOF_HUMAN Myoferlin OS=Homo sapiens GN=MYOF PE=1 SV=1//3.42216e-15	Myoferlin OS=Homo sapiens GN=MYOF PE=1 SV=1	C2 domain-containing protein, putative [Eimeria maxima]	Pfam->C2 domain|Pfam->C2 domain|Pfam->C2 domain|Pfam->C2 domain|Pfam->C2 domain|Pfam->C2 domain|SMART->Protein kinase C conserved region 2 (CalB)|SMART->Protein kinase C conserved region 2 (CalB)|SMART->Protein kinase C conserved region 2 (CalB)|SMART->Protein kinase C conserved region 2 (CalB)|SMART->Protein kinase C conserved region 2 (CalB)|SMART->Protein kinase C conserved region 2 (CalB)|Pro…
EMWEY_00017770	1477.6	2312.39	-0.61672	6.3548e-06	0.00012691	-//-	--	hypothetical protein, conserved [Eimeria maxima]	--
EMWEY_00009410	2532.36	3737.61	-0.5419	7.0986e-06	0.00014132	-//-	--	hypothetical protein, conserved [Eimeria maxima]	--
EMWEY_00043040	4027.07	5937.67	-0.54041	7.2184e-06	0.00014325	-//-	--	hypothetical protein, conserved [Eimeria maxima]	ProSiteProfiles->Twin arginine translocation (Tat) signal profile.
EMWEY_00059120	218.127	411.308	-0.83333	8.0329e-06	0.0001589	sp|Q00766|PHS1_DICDI Glycogen phosphorylase 1 OS=Dictyostelium discoideum GN=glpV PE=1 SV=3//0	Glycogen phosphorylase 1 OS=Dictyostelium discoideum GN=glpV PE=1 SV=3	glycogen phosphorylase family protein, putative, partial [Eimeria maxima]	Pfam->Carbohydrate phosphorylase|ProSitePatterns->Phosphorylase pyridoxal-phosphate attachment site.|TIGRFAM->P_ylase: glycogen/starch/alpha-glucan phosphorylases
Novel02584	67397.8	96777.6	-0.50567	8.2935e-06	0.00016354	NADP-specific glutamate dehydrogenase, putative [Eimeria praecox]	NADP-specific glutamate dehydrogenase OS=Giardia intestinalis PE=2 SV=1	NADP-specific glutamate dehydrogenase, putative [Eimeria praecox]	--
Novel01516	670.761	349.041	0.85467	8.4577e-06	0.00016626	--	--	--	--
Novel02920	602.541	353.01	0.72091	8.7027e-06	0.00017053	sodium:solute symporter family domain-containing protein, putative [Eimeria tenella]	--	sodium:solute symporter family domain-containing protein, putative [Eimeria tenella]	--
Novel00603	529.329	298.67	0.76456	8.9045e-06	0.00017394	hypothetical protein, conserved [Eimeria praecox]	--	hypothetical protein, conserved [Eimeria praecox]	--
EMWEY_00048990	221.515	99.4576	0.99642	9.0725e-06	0.00017667	-//-	--	hypothetical protein, conserved [Eimeria maxima]	--
EMWEY_00000360	142.052	48.3865	1.2071	9.1443e-06	0.00017752	-//-	--	hypothetical protein, conserved [Eimeria maxima]	--
EMWEY_00027200	1018.57	1548.66	-0.57939	9.3463e-06	0.00018088	-//-	--	hypothetical protein EMWEY_00027200 [Eimeria maxima]	ProSitePatterns->Agouti domain signature.
EMWEY_00049100	1933.57	1111.54	0.74292	9.424e-06	0.00018182	sp|Q63184|E2AK2_RAT Interferon-induced, double-stranded RNA-activated protein kinase OS=Rattus norvegicus GN=Eif2ak2 PE=1 SV=1//1.01906e-08	Mitogen-activated protein kinase 6 OS=Homo sapiens GN=MAPK6 PE=1 SV=1	PIK3R4 kinase-related protein (incomplete catalytic triad), putative [Eimeria maxima]	ProSiteProfiles->Protein kinase domain profile.|Pfam->Protein kinase domain|Pfam->Protein kinase domain|ProSitePatterns->Serine/Threonine protein kinases active-site signature.|SMART->Serine/Threonine protein kinases, catalytic domain
EMWEY_00040350	1104.03	1678.71	-0.57895	1.0843e-05	0.00020791	-//-	--	hypothetical protein, conserved [Eimeria maxima]	--
Novel02009	195.07	81.6893	1.052	1.084e-05	0.00020791	--	--	--	--
Novel00049	581.336	1031.54	-0.76303	1.1062e-05	0.00021146	conserved hypothetical protein [Trichinella spiralis]>gi|316954209|gb|EFV46193.1| conserved hypothetical protein [Trichinella spiralis]	--	Protein Bm342 [Brugia malayi]	--
EMWEY_00053340	319.558	576.338	-0.78278	1.1129e-05	0.00021209	sp|Q43362|VATL_CHRCT V-type proton ATPase 16 kDa proteolipid subunit OS=Chrysotila carteri GN=VAP PE=2 SV=1//6.69769e-24	V-type proton ATPase 16 kDa proteolipid subunit OS=Drosophila melanogaster GN=Vha16-1 PE=2 SV=1	vacuolar ATP synthase 16 kDa proteolipid subunit, putative [Eimeria maxima]	Pfam->ATP synthase subunit C|Pfam->ATP synthase subunit C|PRINTS->Vacuolar ATP synthase 16kDa subunit signature|PRINTS->Vacuolar ATP synthase 16kDa subunit signature|PRINTS->Vacuolar ATP synthase 16kDa subunit signature|PRINTS->Vacuolar ATP synthase 16kDa subunit signature|TIGRFAM->V_ATP_synt_C: V-type ATPase, C subunit
EMWEY_00046110	1123.15	1740.75	-0.60305	1.136e-05	0.00021584	sp|Q9P974|IF4E_CANGA Eukaryotic translation initiation factor 4E OS=Candida glabrata (strain ATCC 2001 / CBS 138 / JCM 3761 / NBRC 0622 / NRRL Y-65) GN=TIF45 PE=3 SV=2//9.34919e-17	Eukaryotic translation initiation factor 4E OS=Candida glabrata (strain ATCC 2001 / CBS 138 / JCM 3761 / NBRC 0622 / NRRL Y-65) GN=TIF45 PE=3 SV=2	eukaryotic translation initiation factor 4e, putative [Eimeria maxima]	Pfam->Eukaryotic initiation factor 4E
EMWEY_00016800	1193.73	769.433	0.60423	1.2366e-05	0.00023423	sp|P0C7L7|YUM14_USTMA Putative DEAH-box ATP-dependent helicase UM11114 OS=Ustilago maydis (strain 521 / FGSC 9021) GN=UM04112 PE=3 SV=1//6.921e-53	Putative DEAH-box ATP-dependent helicase UM11114 OS=Ustilago maydis (strain 521 / FGSC 9021) GN=UM04112 PE=3 SV=1	DEAH-box RNA/DNA helicase, putative [Eimeria maxima]	SMART->helicase superfamily c-terminal domain|Pfam->Oligonucleotide/oligosaccharide-binding (OB)-fold|Pfam->Helicase associated domain (HA2)|SMART->Helicase associated domain (HA2) Add an annotation|ProSiteProfiles->Superfamilies 1 and 2 helicase C-terminal domain profile.|Pfam->DEAD/DEAH box helicase|ProSiteProfiles->Superfamilies 1 and 2 helicase ATP-binding type-1 domain profile.|SMART->DEAD-l…
EMWEY_00017710	645.312	1027.92	-0.63667	1.2552e-05	0.00023704	-//-	--	hypothetical protein, conserved [Eimeria maxima]	ProSitePatterns->Mammalian defensins signature.
Novel02421	1186.55	772.358	0.59123	1.2956e-05	0.00024393	hypothetical protein, conserved [Eimeria praecox]	--	hypothetical protein, conserved [Eimeria praecox]	--
EMWEY_00019790	48.4658	137.998	-1.1758	1.3025e-05	0.00024449	sp|Q7XJ96|GAS8_CHLRE Growth arrest-specific protein 8 homolog OS=Chlamydomonas reinhardtii GN=GAS8 PE=1 SV=1//4.04394e-08	Growth arrest-specific protein 8 homolog OS=Chlamydomonas reinhardtii GN=GAS8 PE=1 SV=1	growth-arrest-specific protein 8, putative [Eimeria maxima]	Pfam->Growth-arrest specific micro-tubule binding
EMWEY_00010260	1744.11	2754.49	-0.6252	1.3219e-05	0.0002474	-//-	--	hypothetical protein, conserved [Eimeria maxima]	PRINTS->Type I antifreeze protein signature|PRINTS->Type I antifreeze protein signature|PRINTS->Type I antifreeze protein signature
EMWEY_00043460	543.266	883.127	-0.66099	1.3294e-05	0.00024807	sp|P11181|ODB2_BOVIN Lipoamide acyltransferase component of branched-chain alpha-keto acid dehydrogenase complex, mitochondrial OS=Bos taurus GN=DBT PE=1 SV=2//6.07765e-95	Lipoamide acyltransferase component of branched-chain alpha-keto acid dehydrogenase complex, mitochondrial OS=Bos taurus GN=DBT PE=1 SV=2	dihydrolipoamide branched chain transacylase, E2 subunit, putative [Eimeria maxima]	Pfam->2-oxoacid dehydrogenases acyltransferase (catalytic domain)|ProSitePatterns->2-oxo acid dehydrogenases acyltransferase component lipoyl binding site.|Pfam->e3 binding domain|ProSiteProfiles->Biotinyl/lipoyl domain profile.|Pfam->Biotin-requiring enzyme
Novel02213	171.931	62.5474	1.1562	1.3387e-05	0.00024905	--	--	--	--
Novel02243	295.377	140.31	0.94171	1.3458e-05	0.00024964	hypothetical protein, conserved [Eimeria necatrix]	--	--	--
EMWEY_00009120	788.33	1269.73	-0.64974	1.3691e-05	0.0002532	-//-	#N/A	#N/A	#N/A
EMWEY_00031390	262.059	126.121	0.92649	1.3812e-05	0.00025469	sp|P26361|CFTR_MOUSE Cystic fibrosis transmembrane conductance regulator OS=Mus musculus GN=Cftr PE=1 SV=2//9.60349e-20	Cystic fibrosis transmembrane conductance regulator OS=Mus musculus GN=Cftr PE=1 SV=2	ABC transporter, putative [Eimeria maxima]	SMART->ATPases associated with a variety of cellular activities|ProSiteProfiles->ATP-binding cassette, ABC transporter-type domain profile.|Pfam->ABC transporter transmembrane region|ProSitePatterns->ABC transporters family signature.|ProSiteProfiles->ABC transporter integral membrane type-1 fused domain profile.|Pfam->ABC transporter
EMWEY_00055850	174.799	65.7594	1.1263	1.4176e-05	0.00026063	sp|Q08168|HRP_PLABE 58 kDa phosphoprotein OS=Plasmodium berghei PE=1 SV=1//1.95164e-45	58 kDa phosphoprotein OS=Plasmodium berghei PE=1 SV=1	58 kDa phosphoprotein, putative [Eimeria maxima]	ProSiteProfiles->TPR repeat profile.|ProSiteProfiles->TPR repeat region circular profile.|Pfam->TPR repeat|ProSiteProfiles->TPR repeat profile.|SMART->Tetratricopeptide repeats|SMART->Tetratricopeptide repeats
EMWEY_00019270	1326.6	2033.21	-0.58844	1.4323e-05	0.00026256	sp|P49729|UCRI1_TOBAC Cytochrome b-c1 complex subunit Rieske-1, mitochondrial (Fragment) OS=Nicotiana tabacum PE=2 SV=1//1.12639e-53	Cytochrome b-c1 complex subunit Rieske, mitochondrial OS=Solanum tuberosum GN=FES1 PE=1 SV=1	ubiquinol-cytochrome c reductase domain-containing protein, putative [Eimeria maxima]	PRINTS->Rieske 2Fe-2S subunit signature|PRINTS->Rieske 2Fe-2S subunit signature|PRINTS->Rieske 2Fe-2S subunit signature|Pfam->Rieske [2Fe-2S] domain|ProSiteProfiles->Rieske [2Fe-2S] iron-sulfur domain profile.|TIGRFAM->Rieske_proteo: ubiquinol-cytochrome c reductase, iron-sulfur subunit
Novel02263	774.304	1220.58	-0.62322	1.4655e-05	0.00026787	conserved hypothetical protein [Neospora caninum Liverpool]>gi|325117185|emb|CBZ52737.1| conserved hypothetical protein [Neospora caninum Liverpool]>gi|820690974|tpe|CEL66718.1| TPA: hypothetical protein BN1204_025250 [Neospora caninum Liverpool]	#N/A	#N/A	#N/A
EMWEY_00054760	397.991	216.336	0.80217	1.4868e-05	0.00027096	-//-	--	--	ProSiteProfiles->Twin arginine translocation (Tat) signal profile.
Novel01678	1786.32	1086.83	0.6744	1.493e-05	0.0002713	--	--	--	--
EMWEY_00029610	157.81	62.5882	1.0903	1.4981e-05	0.00027144	-//-	--	hypothetical protein EMWEY_00029610 [Eimeria maxima]	--
EMWEY_00056380	1455.12	952.459	0.58412	1.5105e-05	0.0002729	sp|Q5XFW8|SEC13_RAT Protein SEC13 homolog OS=Rattus norvegicus GN=Sec13 PE=1 SV=1//1.98252e-55	#N/A	#N/A	#N/A
EMWEY_00013770	249.169	115.059	0.96573	1.5509e-05	0.00027939	-//-	--	--	--
EMWEY_00014270	5759.36	8336.68	-0.51509	1.5895e-05	0.00028551	-//-	--	hypothetical protein, conserved [Eimeria maxima]	--
EMWEY_00030930	1745.82	1173.22	0.5507	1.5946e-05	0.00028561	sp|Q5XGY9|MND1_XENLA Meiotic nuclear division protein 1 homolog OS=Xenopus laevis GN=mnd1 PE=2 SV=1//1.15727e-07	Meiotic nuclear division protein 1 homolog OS=Xenopus laevis GN=mnd1 PE=2 SV=1	hypothetical protein, conserved, partial [Eimeria maxima]	Pfam->Mnd1 family
Novel01170	2812.88	954.949	1.19	1.7098e-05	0.00030536	LCCL domain-containing protein / F5/8 type C domain-containing protein, putative [Eimeria tenella]	--	LCCL domain-containing protein / F5/8 type C domain-containing protein, putative [Eimeria tenella]	--
EMWEY_00040950	2101.23	1430.56	0.53407	1.7196e-05	0.00030625	-//-	--	hypothetical protein, conserved [Eimeria maxima]	PRINTS->Type I antifreeze protein signature|PRINTS->Type I antifreeze protein signature|PRINTS->Type I antifreeze protein signature
Novel00571	389.495	209.826	0.81109	1.8546e-05	0.00032934	HD domain-containing protein, putative [Eimeria brunetti]	HD domain-containing protein 2 homolog OS=Dictyostelium discoideum GN=hddc2 PE=3 SV=1	HD domain-containing protein, putative [Eimeria brunetti]	--
EMWEY_00019420	144.285	287.213	-0.88092	1.9128e-05	0.00033872	-//-	--	SAC1 phosphoinositide phosphatase, putative [Eimeria maxima]	Pfam->SacI homology domain
EMWEY_00046880	355.156	603.069	-0.71099	1.9193e-05	0.00033892	-//-	--	ubiquitin-transferase domain-containing protein, putative [Eimeria maxima]	--
Novel01000	204.678	79.1532	1.1058	1.9327e-05	0.00034032	--	--	--	--
Novel02591	360.188	190.718	0.82553	2.0598e-05	0.00036167	hypothetical protein, conserved [Eimeria mitis]	--	hypothetical protein, conserved [Eimeria mitis]	--
EMWEY_00022330	113.255	37.3463	1.1988	2.0745e-05	0.00036325	sp|B6KV60|RON2_TOXGO Rhoptry neck protein 2 OS=Toxoplasma gondii GN=TGME49_100100 PE=1 SV=2//1.52506e-10	Rhoptry neck protein 2 OS=Toxoplasma gondii GN=TGME49_100100 PE=1 SV=2	hypothetical protein, conserved [Eimeria maxima]	Pfam->Cytoadherence-linked asexual protein
Novel01091	228.41	91.3271	1.0793	2.1026e-05	0.00036713	hypothetical protein TGME49_232290 [Toxoplasma gondii ME49]	40S ribosomal protein S3 OS=Dictyostelium discoideum GN=rps3 PE=1 SV=1	hypothetical protein TGME49_232290 [Toxoplasma gondii ME49]	--
EMWEY_00017110	1108.26	704.525	0.61825	2.1717e-05	0.00037814	sp|Q9SUR9|SGT1A_ARATH Protein SGT1 homolog A OS=Arabidopsis thaliana GN=SGT1A PE=1 SV=1//1.37356e-14	Glucose-insensitive transcription protein 7 OS=Schizosaccharomyces pombe (strain 972 / ATCC 24843) GN=git7 PE=3 SV=2	SGS domain-containing protein, putative [Eimeria maxima]	Pfam->CS domain|ProSiteProfiles->CS domain profile.|Pfam->SGS domain
EMWEY_00020740	30135.5	41300.6	-0.44275	2.1855e-05	0.00037949	-//-	--	hypothetical protein, conserved [Eimeria maxima]	--
Novel02083	2294.69	3260.07	-0.49019	2.2793e-05	0.00039468	TPA: WD repeat domain phosphoinositide-interacting protein 3 [Neospora caninum Liverpool]	Autophagy-related protein 18 OS=Kluyveromyces lactis (strain ATCC 8585 / CBS 2359 / DSM 70799 / NBRC 1267 / NRRL Y-1140 / WM37) GN=ATG18 PE=3 SV=1	hypothetical protein, conserved [Eimeria necatrix]	--
EMWEY_00017460	342.212	580.209	-0.70735	2.454e-05	0.00042203	-//-	--	hypothetical protein EMWEY_00017460 [Eimeria maxima]	PRINTS->Pollen allergen Poa pI signature|PRINTS->Pollen allergen Poa pI signature
EMWEY_00019290	847.433	1352.6	-0.6362	2.4494e-05	0.00042203	-//-	--	hypothetical protein, conserved [Eimeria maxima]	--
EMWEY_00037860	191.718	81.4903	1.0263	2.4575e-05	0.00042203	-//-	--	hypothetical protein, conserved [Eimeria maxima]	--
EMWEY_00053700	316.216	166.796	0.82815	2.7335e-05	0.00046813	-//-	--	hypothetical protein, conserved [Eimeria maxima]	--
EMWEY_00025670	6814.05	4911.85	0.45849	2.7454e-05	0.00046889	-//-	--	Ojoplano variant B, related [Eimeria maxima]	--
EMWEY_00026220	1314.31	873.436	0.56314	2.7926e-05	0.00047565	sp|Q5ZID2|PDD2L_CHICK Programmed cell death protein 2-like OS=Gallus gallus GN=PDCD2L PE=2 SV=1//2.0791e-19	#N/A	#N/A	#N/A
EMWEY_00010790	611.523	371.208	0.67297	2.8589e-05	0.00048562	-//-	--	hypothetical protein, conserved [Eimeria maxima]	ProSiteProfiles->SPOC domain profile.
Novel02268	311.707	164.143	0.82926	2.9103e-05	0.00049302	hypothetical protein EMWEY_00047190 [Eimeria maxima]	--	hypothetical protein EMWEY_00047190 [Eimeria maxima]	--
EMWEY_00001180	248.583	121.619	0.90055	3.0235e-05	0.00051078	-//-	Myosin-9 OS=Canis familiaris GN=MYH9 PE=2 SV=1	non-muscle myosin II heavy chain, putative [Eimeria maxima]	--
EMWEY_00046630	206.875	76.2409	1.1271	3.0315e-05	0.00051078	-//-	--	hypothetical protein, conserved [Eimeria maxima]	Pfam->Glycosyl hydrolases family 35
Novel01052	210.257	96.9528	0.95556	3.2979e-05	0.000554	zinc finger (C2H2 type) protein, putative [Eimeria tenella]	--	zinc finger (C2H2 type) protein, putative [Eimeria tenella]	--
Novel01465	55.8316	9.93759	1.3445	3.3057e-05	0.000554	--	--	--	--
Novel00286	142.632	54.7071	1.0968	3.3853e-05	0.00056582	--	--	--	--
Novel00629	750.239	457.494	0.66813	3.5974e-05	0.00059966	hypothetical protein, conserved [Eimeria acervulina]	--	hypothetical protein, conserved [Eimeria acervulina]	--
EMWEY_00007880	283.557	142	0.8791	3.6131e-05	0.00060068	sp|B6KLP1|RON22_TOXGO Rhoptry neck protein 2-like protein 2 OS=Toxoplasma gondii GN=RON2L2 PE=1 SV=2//5.23284e-13	Rhoptry neck protein 2-like protein 2 OS=Toxoplasma gondii GN=RON2L2 PE=1 SV=2	hypothetical protein, conserved [Eimeria maxima]	--
Novel01174	20287.3	14480	0.47107	3.798e-05	0.00062975	hypothetical protein, conserved [Eimeria necatrix]	Hypoxanthine-guanine phosphoribosyltransferase OS=Bos taurus GN=HPRT1 PE=2 SV=3	PREDICTED: hypoxanthine-guanine phosphoribosyltransferase-like [Clupea harengus]	--
Novel00510	3554.24	5268.09	-0.5436	3.842e-05	0.00063535	histone H2B variant 1, putative [Eimeria acervulina]>gi|557137705|emb|CDJ37496.1| histone H2B variant 1, putative [Eimeria tenella]	Late histone H2B.2.1 OS=Psammechinus miliaris PE=3 SV=2	histone H2B variant 1, putative [Eimeria acervulina]>gi|557137705|emb|CDJ37496.1| histone H2B variant 1, putative [Eimeria tenella]	--
EMWEY_00014050	1414.54	2112.64	-0.55331	3.864e-05	0.00063731	-//-	--	hypothetical protein, conserved [Eimeria maxima]	--
EMWEY_00021930	257.641	451.059	-0.74106	3.8905e-05	0.00063999	-//-	--	hypothetical protein, conserved [Eimeria maxima]	ProSiteProfiles->TPR repeat region circular profile.|ProSiteProfiles->TPR repeat profile.|SMART->Tetratricopeptide repeats|SMART->Tetratricopeptide repeats|SMART->Tetratricopeptide repeats|Pfam->Tetratricopeptide repeat|ProSiteProfiles->TPR repeat profile.|ProSiteProfiles->TPR repeat profile.|Pfam->Tetratricopeptide repeat|ProSiteProfiles->TPR repeat profile.
Novel02580	1204.54	1750.73	-0.51827	4.0291e-05	0.00066105	protein phosphatase 2C, putative [Eimeria acervulina]	Probable protein phosphatase 2C 32 OS=Oryza sativa subsp. japonica GN=Os03g0292100 PE=2 SV=1	protein phosphatase 2C, putative [Eimeria acervulina]	--
EMWEY_00022080	1814.26	2677.38	-0.53741	4.0876e-05	0.00066889	-//-	--	leucine rich repeat containing protein / ankyrin repeat containing protein, putative [Eimeria maxima]	ProSiteProfiles->Ankyrin repeat profile.|ProSiteProfiles->Leucine-rich repeat profile.|ProSiteProfiles->Ankyrin repeat region circular profile.|ProSiteProfiles->Leucine-rich repeat profile.|ProSiteProfiles->Leucine-rich repeat profile.|ProSiteProfiles->Leucine-rich repeat profile.|SMART->ankyrin repeats|SMART->ankyrin repeats|SMART->ankyrin repeats|SMART->ankyrin repeats|SMART->ankyrin repeats|SM…
EMWEY_00022720	66.5457	15.2348	1.296	4.1506e-05	0.00067743	sp|P49587|PCY1_PLAFK Choline-phosphate cytidylyltransferase OS=Plasmodium falciparum (isolate K1 / Thailand) GN=CTP PE=2 SV=1//1.49964e-106	Choline-phosphate cytidylyltransferase OS=Plasmodium falciparum (isolate K1 / Thailand) GN=CTP PE=2 SV=1	cholinephosphate cytidylyltransferase, putative [Eimeria maxima]	TIGRFAM->cyt_tran_rel: cytidyltransferase-like domain|Pfam->Cytidylyltransferase-like
Novel01646	312.217	154.402	0.88994	4.1871e-05	0.00068161	--	--	--	--
EMWEY_00004370	936.116	562.932	0.68365	4.2057e-05	0.00068285	-//-	--	hypothetical protein, conserved [Eimeria maxima]	PRINTS->Pollen allergen Poa pI signature|PRINTS->Pollen allergen Poa pI signature
EMWEY_00009500	322.406	169.419	0.82992	4.2177e-05	0.00068302	-//-	--	hypothetical protein, conserved [Eimeria maxima]	--
EMWEY_00031770	343.211	185.152	0.80034	4.2561e-05	0.00068746	-//-	--	hypothetical protein EMWEY_00031770 [Eimeria maxima]	--
EMWEY_00019570	1843.02	2716.9	-0.53651	4.4545e-05	0.00071765	sp|P14223|ALF_PLAFA Fructose-bisphosphate aldolase OS=Plasmodium falciparum PE=1 SV=1//3.54506e-166	Fructose-bisphosphate aldolase OS=Plasmodium falciparum (isolate 3D7) GN=PF14_0425 PE=3 SV=1	Fructose-bisphosphate aldolase , related [Eimeria maxima]	Pfam->Fructose-bisphosphate aldolase class-I|ProSitePatterns->Fructose-bisphosphate aldolase class-I active site.
EMWEY_00000790	524.239	313.15	0.69021	4.5011e-05	0.0007233	-//-	--	hypothetical protein, conserved [Eimeria maxima]	ProSiteProfiles->Ig-like domain profile.
Novel02914	781.734	475.063	0.67104	4.5778e-05	0.00073375	thyroid hormone receptor interactor, putative [Eimeria tenella]	Pachytene checkpoint protein 2 homolog OS=Arabidopsis thaliana GN=At4g24710 PE=2 SV=1	thyroid hormone receptor interactor, putative [Eimeria tenella]	--
EMWEY_00019580	1140.08	1697.65	-0.54885	4.9123e-05	0.00078318	sp|P31209|PABP_SCHPO Polyadenylate-binding protein, cytoplasmic and nuclear OS=Schizosaccharomyces pombe (strain 972 / ATCC 24843) GN=pab1 PE=1 SV=2//1.75318e-07	Polyadenylate-binding protein, cytoplasmic and nuclear OS=Schizosaccharomyces pombe (strain 972 / ATCC 24843) GN=pab1 PE=1 SV=2	polyadenylate-binding protein, putative [Eimeria maxima]	ProSiteProfiles->Eukaryotic RNA Recognition Motif (RRM) profile.|ProSiteProfiles->Eukaryotic RNA Recognition Motif (RRM) profile.|ProSiteProfiles->Eukaryotic RNA Recognition Motif (RRM) profile.|ProSiteProfiles->Poly(A)-binding protein C-terminal (PABC) domain profile.|SMART->C-terminal domain of Poly(A)-binding protein. Present also in Drosophila hyperplastics discs protein.|TIGRFAM->PABP-1234: …
EMWEY_00042070	4226.11	6045.71	-0.49774	4.9239e-05	0.00078318	sp|Q19683|YZR5_CAEEL Uncharacterized protein F21D5.5 OS=Caenorhabditis elegans GN=F21D5.5 PE=2 SV=2//2.70466e-30	Bifunctional polynucleotide phosphatase/kinase OS=Homo sapiens GN=PNKP PE=1 SV=1	polynucleotide kinase-3'-phosphatase, putative [Eimeria maxima]	TIGRFAM->HAD-SF-IIIA: HAD hydrolase, family IIIA|TIGRFAM->DNA-3'-Pase: DNA 3'-phosphatase|Pfam->AAA domain|Pfam->Polynucleotide kinase 3 phosphatase
Novel02164	1032.18	673.384	0.58508	4.9129e-05	0.00078318	TATA-box binding protein, putative [Eimeria mitis]	TATA-box-binding protein OS=Plasmodium falciparum GN=TBP PE=3 SV=1	TATA-box binding protein, putative [Toxoplasma gondii ME49]>gi|527312738|gb|EPT29367.1| TATA-box binding protein TBP2 [Toxoplasma gondii ME49]>gi|557736220|gb|ESS32221.1| TATA-box binding protein TBP2 [Toxoplasma gondii VEG]>gi|820698726|tpe|CEL74458.1| TPA: TATA-box binding protein, putative [Toxoplasma gondii VEG]	--
EMWEY_00015410	594.072	357.972	0.67773	5.018e-05	0.00079612	-//-	--	hypothetical protein, conserved [Eimeria maxima]	--
EMWEY_00013320	3381.3	4922.27	-0.52002	5.1575e-05	0.00081619	-//-	--	hypothetical protein EMWEY_00013320 [Eimeria maxima]	--
Novel01857	2801.67	1931.58	0.51557	5.2644e-05	0.000831	WD-40 repeats-containing protein, putative [Eimeria necatrix]	Protein FIZZY-RELATED 1 OS=Arabidopsis thaliana GN=FZR1 PE=1 SV=1	WD-40 repeats-containing protein, putative [Eimeria necatrix]	--
EMWEY_00006050	56.9222	11.6274	1.2989	5.2941e-05	0.00083149	sp|Q93W28|Y4554_ARATH Uncharacterized protein At4g15545 OS=Arabidopsis thaliana GN=At4g15545 PE=1 SV=1//2.13246e-08	Uncharacterized protein At4g15545 OS=Arabidopsis thaliana GN=At4g15545 PE=1 SV=1	hypothetical protein, conserved [Eimeria maxima]	--
EMWEY_00022390	4617.98	6447.58	-0.46586	5.2935e-05	0.00083149	-//-	--	hypothetical protein, conserved [Eimeria maxima]	--
Novel02776	1300.42	878.273	0.54157	5.3766e-05	0.00084234	--	--	--	--
EMWEY_00010270	3034.52	4285.76	-0.48068	5.553e-05	0.00086348	-//-	--	hypothetical protein, conserved [Eimeria maxima]	Pfam->Domain of unknown function (DUF755)
EMWEY_00025400	597.928	931.285	-0.60384	5.5499e-05	0.00086348	sp|P04181|OAT_HUMAN Ornithine aminotransferase, mitochondrial OS=Homo sapiens GN=OAT PE=1 SV=1//1.38403e-107	Ornithine aminotransferase, mitochondrial OS=Homo sapiens GN=OAT PE=1 SV=1	ornithine aminotransferase, putative [Eimeria maxima]	Pfam->Aminotransferase class-III|ProSitePatterns->Aminotransferases class-III pyridoxal-phosphate attachment site.|TIGRFAM->Orn_aminotrans: ornithine--oxo-acid transaminase
EMWEY_00044310	2308.58	3248.35	-0.47611	5.5385e-05	0.00086348	-//-	--	hypothetical protein, conserved [Eimeria maxima]	Pfam->OST3 / OST6 family
Novel00566	1447.01	2319.68	-0.63749	5.6232e-05	0.00087223	UNKNOWN [Stylonychia lemnae]	--	rRNA promoter binding protein [Echinococcus granulosus]	--
EMWEY_00007360	589.6	905.576	-0.58677	5.7619e-05	0.00089152	sp|C6KSS5|LRR2_PLAF7 Protein PFF0380w OS=Plasmodium falciparum (isolate 3D7) GN=PFF0380w PE=3 SV=1//8.79709e-10	Protein PFF0380w OS=Plasmodium falciparum (isolate 3D7) GN=PFF0380w PE=3 SV=1	hypothetical protein, conserved [Eimeria maxima]	Pfam->OST-HTH Associated domain|ProSiteProfiles->OST-type HTH domain profile.
EMWEY_00019180	1133.75	1731.97	-0.58005	5.808e-05	0.00089644	sp|Q09815|PPK5_SCHPO Serine/threonine-protein kinase ppk5 OS=Schizosaccharomyces pombe (strain 972 / ATCC 24843) GN=ppk5 PE=1 SV=1//8.13255e-08	#N/A	#N/A	#N/A
EMWEY_00008810	2347.37	3339.8	-0.49042	5.8457e-05	0.00090004	-//-	B3 domain-containing protein Os07g0679700 OS=Oryza sativa subsp. japonica GN=Os07g0679700 PE=2 SV=1	hypothetical protein, conserved [Eimeria maxima]	Pfam->Flavin containing amine oxidoreductase|Pfam->Flavin containing amine oxidoreductase|Pfam->Flavin containing amine oxidoreductase|ProSiteProfiles->Zinc finger CW-type profile.|ProSiteProfiles->Zinc finger CW-type profile.|ProSiteProfiles->Zinc finger CW-type profile.|Pfam->CW-type Zinc Finger|Pfam->CW-type Zinc Finger|Pfam->CW-type Zinc Finger
EMWEY_00013760	2660.49	3788.61	-0.49137	5.9021e-05	0.00090649	-//-	--	hypothetical protein EMWEY_00013760 [Eimeria maxima]	--
EMWEY_00024400	1686.43	2389.52	-0.48501	5.9653e-05	0.00091394	sp|Q9M4G4|PGMC_SOLTU Phosphoglucomutase, cytoplasmic OS=Solanum tuberosum GN=PGM1 PE=2 SV=1//0	Phosphoglucomutase, cytoplasmic OS=Solanum tuberosum GN=PGM1 PE=2 SV=1	phosphoglucomutase/parafusin related protein 1, putative [Eimeria maxima]	Pfam->Phosphoglucomutase/phosphomannomutase, alpha/beta/alpha domain II|Pfam->Phosphoglucomutase/phosphomannomutase, alpha/beta/alpha domain I|Pfam->Phosphoglucomutase/phosphomannomutase, alpha/beta/alpha domain III|PRINTS->Phosphoglucomutase/phosphomannomutase family signature|PRINTS->Phosphoglucomutase/phosphomannomutase family signature|PRINTS->Phosphoglucomutase/phosphomannomutase family sign…
Novel01035	509.092	300.698	0.70113	5.9866e-05	0.00091497	--	--	--	--
EMWEY_00023770	68.2107	17.0133	1.259	6.028e-05	0.00091905	-//-	--	hypothetical protein, conserved [Eimeria maxima]	--
EMWEY_00045810	318.452	171.746	0.79653	6.3145e-05	0.00096039	sp|P97756|KKCC1_RAT Calcium/calmodulin-dependent protein kinase kinase 1 OS=Rattus norvegicus GN=Camkk1 PE=1 SV=1//3.66701e-31	Calcium/calmodulin-dependent protein kinase kinase 1 OS=Rattus norvegicus GN=Camkk1 PE=1 SV=1	protein kinase, PfPK7 homolog, putative [Eimeria maxima]	ProSiteProfiles->Protein kinase domain profile.|ProSitePatterns->Serine/Threonine protein kinases active-site signature.|SMART->Serine/Threonine protein kinases, catalytic domain|Pfam->Protein kinase domain
EMWEY_00032540	1442.05	2089.56	-0.51368	6.3887e-05	0.00096931	sp|Q54DP1|TKRA_DICDI Probable 2-ketogluconate reductase OS=Dictyostelium discoideum GN=tkrA PE=3 SV=1//6.05936e-19	Probable 2-ketogluconate reductase OS=Dictyostelium discoideum GN=tkrA PE=3 SV=1	hypothetical protein EMWEY_00032540 [Eimeria maxima]	Pfam->D-isomer specific 2-hydroxyacid dehydrogenase, NAD binding domain
EMWEY_00021100	1156.79	765.299	0.56678	6.732e-05	0.001014	-//-	--	--	PRINTS->Pollen allergen Poa pI signature|PRINTS->Pollen allergen Poa pI signature|PRINTS->Pollen allergen Poa pI signature|PRINTS->Pollen allergen Poa pI signature
EMWEY_00032280	448.544	732.768	-0.65962	6.7089e-05	0.001014	-//-	--	hypothetical protein, conserved [Eimeria maxima]	Pfam->Mob1/phocein family
Novel02102	654.544	396.248	0.67304	6.7261e-05	0.001014	--	--	--	--
EMWEY_00014960	48.481	8.91412	1.2921	6.857e-05	0.0010304	-//-	--	hypothetical protein EMWEY_00014960, partial [Eimeria maxima]	ProSiteProfiles->Prokaryotic membrane lipoprotein lipid attachment site profile.
EMWEY_00008460	131.32	256.307	-0.8468	7.4356e-05	0.0011146	-//-	--	hypothetical protein, conserved [Eimeria maxima]	ProSiteProfiles->Prokaryotic membrane lipoprotein lipid attachment site profile.
EMWEY_00018060	1586.74	1099.43	0.50821	7.5567e-05	0.0011301	-//-	#N/A	#N/A	#N/A
EMWEY_00011520	3042.98	4197.62	-0.44948	7.6279e-05	0.001138	sp|P28365|RPA2_EUPOC DNA-directed RNA polymerase I subunit RPA2 OS=Euplotes octocarinatus GN=RPA2 PE=3 SV=2//1.18011e-107	DNA-directed RNA polymerase I subunit rpa2 OS=Dictyostelium discoideum GN=polr1b PE=3 SV=1	DNA-directed RNA polymerase I subunit RPA2, putative [Eimeria maxima]	Pfam->RNA polymerase Rpb2, domain 6|Pfam->RNA polymerase Rpb2, domain 6|Pfam->RNA polymerase beta subunit|Pfam->RNA polymerase Rpb2, domain 3
EMWEY_00017780	771.765	485.301	0.62796	7.7433e-05	0.0011525	-//-	--	hypothetical protein EMWEY_00017780 [Eimeria maxima]	ProSiteProfiles->Prokaryotic membrane lipoprotein lipid attachment site profile.
EMWEY_00047660	502.234	302.138	0.67906	7.933e-05	0.0011779	-//-	--	hypothetical protein EMWEY_00047660 [Eimeria maxima]	--
EMWEY_00005840	358.416	632.043	-0.74416	8.0151e-05	0.0011865	-//-	--	hypothetical protein, conserved [Eimeria maxima]	--
EMWEY_00008300	2134	3234.7	-0.56935	8.0291e-05	0.0011865	sp|O49453|Y4844_ARATH Uncharacterized protein At4g28440 OS=Arabidopsis thaliana GN=At4g28440 PE=1 SV=1//1.01283e-09	Uncharacterized protein At4g28440 OS=Arabidopsis thaliana GN=At4g28440 PE=1 SV=1	hypothetical protein, conserved [Eimeria maxima]	--
EMWEY_00008770	958.58	619.979	0.59375	8.1344e-05	0.0011992	-//-	--	hypothetical protein, conserved [Eimeria maxima]	--
EMWEY_00060100	384.378	209.239	0.78782	8.1971e-05	0.0012056	-//-	--	--	--
EMWEY_00005500	83.4647	22.1906	1.2276	8.2276e-05	0.0012073	sp|P13399|TA4_EIMTE Sporulated oocyst TA4 antigen OS=Eimeria tenella PE=1 SV=2//1.80363e-17	Sporulated oocyst TA4 antigen OS=Eimeria tenella PE=1 SV=2	SAG family member [Eimeria maxima]	Pfam->Sporozoite TA4 surface antigen
EMWEY_00035820	1531.07	2285.31	-0.55022	8.3806e-05	0.0012269	sp|Q5ZI57|TPPC3_CHICK Trafficking protein particle complex subunit 3 OS=Gallus gallus GN=TRAPPC3 PE=2 SV=1//2.28699e-59	Trafficking protein particle complex subunit 3 OS=Dictyostelium discoideum GN=trappc3 PE=3 SV=2	trafficking protein particle complex subunit 3, putative [Eimeria maxima]	Pfam->Transport protein particle (TRAPP) component
EMWEY_00020240	8435.37	11453.3	-0.42856	8.456e-05	0.001235	sp|Q9SQN2|FBT3_ARATH Probable folate-biopterin transporter 3 OS=Arabidopsis thaliana GN=At1g79710 PE=2 SV=1//2.30173e-15	Folate-biopterin transporter OS=Synechocystis sp. (strain PCC 6803 / Kazusa) GN=slr0642 PE=1 SV=1	folate/methotrexate transporter FT1, putative [Eimeria maxima]	Pfam->BT1 family|Pfam->BT1 family
EMWEY_00002860	239.573	121.897	0.85087	8.5246e-05	0.0012421	sp|B6KJ32|RON4_TOXGO Rhoptry neck protein 4 OS=Toxoplasma gondii GN=RON4 PE=2 SV=2//2.73307e-42	Rhoptry neck protein 4 OS=Toxoplasma gondii GN=RON4 PE=2 SV=2	hypothetical protein EMWEY_00002860 [Eimeria maxima]	--
EMWEY_00016630	995.858	1466.79	-0.53349	8.909e-05	0.0012951	sp|Q7XJ53|P2C35_ARATH Probable protein phosphatase 2C 35 OS=Arabidopsis thaliana GN=At3g06270 PE=2 SV=1//1.11386e-37	Probable protein phosphatase 2C 35 OS=Arabidopsis thaliana GN=At3g06270 PE=2 SV=1	protein phosphatase 2C, putative [Eimeria maxima]	Pfam->Protein phosphatase 2C|ProSiteProfiles->PPM-type phosphatase domain profile.|ProSitePatterns->PPM-type phosphatase domain signature.|SMART->Serine/threonine phosphatases, family 2C, catalytic domain
EMWEY_00010060	1714.26	2538.03	-0.5399	8.9851e-05	0.0013032	sp|P59735|CYSQ_SHIFL 3&apos;(2&apos;),5&apos;-bisphosphate nucleotidase CysQ OS=Shigella flexneri GN=cysQ PE=3 SV=1//1.14459e-23	3'(2'),5'-bisphosphate nucleotidase CysQ OS=Shigella flexneri GN=cysQ PE=3 SV=1	inositol monophosphatase domain-containing protein, putative [Eimeria maxima]	Pfam->Inositol monophosphatase family|ProSitePatterns->Inositol monophosphatase family signature 1.
EMWEY_00053660	1403.24	934.051	0.55826	9.1763e-05	0.0013278	-//-	--	--	--
EMWEY_00010050	2289.59	3327.22	-0.51628	9.3741e-05	0.001351	-//-	--	hypothetical protein EMWEY_00010050 [Eimeria maxima]	--
Novel02275	1162.21	776.617	0.55352	9.3799e-05	0.001351	--	--	--	--
EMWEY_00044010	56.3632	12.8594	1.248	9.53e-05	0.0013695	-//-	--	hypothetical protein, conserved [Eimeria maxima]	--
EMWEY_00036720	773.65	1328.94	-0.71269	9.6436e-05	0.0013798	-//-	#N/A	#N/A	#N/A
EMWEY_00052300	30.9968	99.0718	-1.1654	9.6463e-05	0.0013798	sp|A4RC23|NACB_MAGO7 Nascent polypeptide-associated complex subunit beta OS=Magnaporthe oryzae (strain 70-15 / ATCC MYA-4617 / FGSC 8958) GN=EGD1 PE=3 SV=2//6.12256e-07	Nascent polypeptide-associated complex subunit beta OS=Magnaporthe oryzae (strain 70-15 / ATCC MYA-4617 / FGSC 8958) GN=EGD1 PE=3 SV=2	NAC domain containing protein, putative [Eimeria maxima]	ProSiteProfiles->NAC A/B domain profile.|Pfam->NAC domain
EMWEY_00028100	4460.93	6422.76	-0.50434	9.9284e-05	0.001417	-//-	#N/A	#N/A	#N/A
EMWEY_00039780	532.103	329.06	0.64532	0.0001052	0.0014979	-//-	--	hypothetical protein EMWEY_00039780 [Eimeria maxima]	--
EMWEY_00005110	5337.14	7342.69	-0.44552	0.00011007	0.0015638	-//-	--	hypothetical protein, conserved [Eimeria maxima]	--
Novel02790	307.191	168.117	0.77825	0.00011296	0.0016011	prefoldin subunit, putative [Eimeria brunetti]	Prefoldin subunit 4 OS=Bos taurus GN=PFDN4 PE=2 SV=1	prefoldin subunit, putative [Eimeria brunetti]	--
EMWEY_00041050	1196.4	1785.29	-0.54896	0.00011404	0.0016127	-//-	--	reticulon domain-containing protein, putative [Eimeria maxima]	Pfam->Reticulon
EMWEY_00006400	328.653	170.962	0.82389	0.00011657	0.0016448	sp|B9EJR8|DAAF5_MOUSE Dynein assembly factor 5, axonemal OS=Mus musculus GN=Dnaaf5 PE=2 SV=1//8.29652e-10	Dynein assembly factor 5, axonemal OS=Homo sapiens GN=DNAAF5 PE=1 SV=4	hypothetical protein, conserved [Eimeria maxima]	--
EMWEY_00039220	69411.4	93160.6	-0.41274	0.00011867	0.0016708	-//-	--	hypothetical protein, conserved [Eimeria maxima]	--
EMWEY_00052120	450.441	254.217	0.74657	0.00012034	0.0016905	-//-	--	lysophospholipase, putative [Eimeria maxima]	--
EMWEY_00011130	3341.92	4635.02	-0.45566	0.00012176	0.0017066	-//-	--	hypothetical protein, conserved [Eimeria maxima]	--
EMWEY_00006850	2177.57	3120.21	-0.49775	0.00012438	0.0017394	sp|Q8NFD2|ANKK1_HUMAN Ankyrin repeat and protein kinase domain-containing protein 1 OS=Homo sapiens GN=ANKK1 PE=2 SV=1//6.77978e-11	Ankyrin-2 OS=Mus musculus GN=Ank2 PE=1 SV=2	ankyrin repeat-containing protein, putative [Eimeria maxima]	Pfam->Ankyrin repeats (3 copies)|Pfam->Ankyrin repeats (many copies)|ProSiteProfiles->Ankyrin repeat profile.|ProSiteProfiles->Ankyrin repeat region circular profile.|SMART->ankyrin repeats|SMART->ankyrin repeats|SMART->ankyrin repeats|SMART->ankyrin repeats|SMART->ankyrin repeats|SMART->ankyrin repeats|ProSiteProfiles->Ankyrin repeat profile.|ProSiteProfiles->Ankyrin repeat profile.
Novel00503	149.357	283.21	-0.81311	0.00012649	0.001765	glycogen phosphorylase family protein, putative [Eimeria tenella]	Alpha-glucan phosphorylase, H isozyme OS=Triticum aestivum PE=2 SV=1	glycogen phosphorylase family protein, putative [Eimeria tenella]	--
Novel02170	57.5057	13.7439	1.2227	0.00012712	0.0017698	--	--	--	--
EMWEY_00016870	192.192	92.3914	0.89708	0.00012873	0.0017882	-//-	--	hypothetical protein, conserved [Eimeria maxima]	--
Novel00296	2927.23	1945.79	0.55859	0.00013205	0.0018303	meiotic recombination protein spo11, putative [Eimeria tenella]	Meiotic recombination protein SPO11-1 OS=Oryza sativa subsp. indica GN=SPO11-1 PE=2 SV=1	meiotic recombination protein spo11, putative [Eimeria tenella]	--
EMWEY_00013780	167.956	76.79	0.93308	0.00014519	0.0020079	-//-	--	--	--
EMWEY_00042520	2732.07	1770.76	0.58869	0.00014634	0.0020194	-//-	--	hypothetical protein EMWEY_00042520 [Eimeria maxima]	PRINTS->Pollen allergen Poa pI signature|PRINTS->Pollen allergen Poa pI signature|PRINTS->Pollen allergen Poa pI signature
EMWEY_00004360	1151.37	1650.7	-0.49782	0.00014751	0.0020311	-//-	--	KH domain-containing protein, putative [Eimeria maxima]	Pfam->Plant viral movement protein
EMWEY_00003720	422.166	252.4	0.6816	0.00014892	0.0020415	sp|Q0WT48|DNJ21_ARATH DnaJ protein ERDJ2A OS=Arabidopsis thaliana GN=ERDJ2A PE=1 SV=1//6.93611e-40	DnaJ protein ERDJ2A OS=Arabidopsis thaliana GN=ERDJ2A PE=1 SV=1	DnaJ domain-containing protein, putative [Eimeria maxima]	Pfam->Sec63 Brl domain|Pfam->DnaJ domain|ProSitePatterns->Nt-dnaJ domain signature.|SMART->DnaJ molecular chaperone homology domain|PRINTS->DnaJ domain signature|PRINTS->DnaJ domain signature|PRINTS->DnaJ domain signature|PRINTS->DnaJ domain signature|SMART->Sec63 Brl domain|ProSiteProfiles->dnaJ domain profile.|SMART->Domain of unknown function in Sec63p, Brr2p and other proteins.
EMWEY_00025200	998.281	678.018	0.53105	0.00014876	0.0020415	-//-	--	hypothetical protein, conserved [Eimeria maxima]	ProSiteProfiles->Herpesvirus tegument ubiquitin-specific protease (htUSP) domain profile.
EMWEY_00052790	4015.41	5509.09	-0.44125	0.00015206	0.0020799	sp|Q0EEE2|PTHD3_MOUSE Patched domain-containing protein 3 OS=Mus musculus GN=Ptchd3 PE=1 SV=1//1.41938e-14	Patched domain-containing protein 3 OS=Mus musculus GN=Ptchd3 PE=1 SV=1	patched transmembrane domain-containing protein, putative [Eimeria maxima]	ProSiteProfiles->Sterol-sensing domain (SSD) profile.|Pfam->Patched family|Pfam->Patched family|PRINTS->Acriflavin resistance protein family signature|PRINTS->Acriflavin resistance protein family signature|PRINTS->Acriflavin resistance protein family signature|ProSiteProfiles->Sterol-sensing domain (SSD) profile.
EMWEY_00037670	118.354	46.6584	1.0332	0.00015654	0.0021365	-//-	--	hypothetical protein, conserved [Eimeria maxima]	Pfam->Magnesium transporter NIPA
EMWEY_00011410	2886.28	2096.71	0.44529	0.00016414	0.0022354	-//-	--	hypothetical protein, conserved [Eimeria maxima]	--
EMWEY_00010700	461.185	724.822	-0.60865	0.00017256	0.0023449	-//-	--	hypothetical protein, conserved [Eimeria maxima]	--
Novel02312	84.5493	27.2888	1.1288	0.00017406	0.0023602	--	--	--	--
EMWEY_00006440	297.656	150.62	0.84259	0.00018384	0.0024874	-//-	--	hypothetical protein, conserved [Eimeria maxima]	--
EMWEY_00015270	492.61	747.106	-0.56664	0.00018556	0.0025052	-//-	--	hypothetical protein, conserved [Eimeria maxima]	--
EMWEY_00033960	1054.79	713.645	0.53477	0.00018974	0.0025562	-//-	--	hypothetical protein, conserved [Eimeria maxima]	--
EMWEY_00045760	279.011	457.439	-0.65729	0.00019081	0.0025629	sp|B8BKI8|MCM2_ORYSI DNA replication licensing factor MCM2 OS=Oryza sativa subsp. indica GN=OsI_36121 PE=3 SV=1//3.5641e-89	DNA replication licensing factor MCM2 OS=Oryza sativa subsp. indica GN=OsI_36121 PE=3 SV=1	DNA replication licensing factor, putative [Eimeria maxima]	SMART->minichromosome maintenance proteins|SMART->ATPases associated with a variety of cellular activities|Pfam->MCM2/3/5 family|PRINTS->Mini-chromosome maintenance (MCM) protein family signature|PRINTS->Mini-chromosome maintenance (MCM) protein family signature|PRINTS->Mini-chromosome maintenance (MCM) protein family signature|PRINTS->Mini-chromosome maintenance (MCM) protein family signature|PR…
EMWEY_00052060	1352.85	1920.73	-0.48437	0.00019106	0.0025629	-//-	--	hypothetical protein, conserved [Eimeria maxima]	--
EMWEY_00026980	2437.9	3443.13	-0.4782	0.0001929	0.0025765	-//-	#N/A	#N/A	#N/A
Novel02286	2216.85	1556.47	0.48926	0.00019262	0.0025765	hypothetical protein, conserved [Eimeria acervulina]	--	hypothetical protein, conserved [Eimeria brunetti]	--
EMWEY_00031430	45.0808	8.63609	1.2121	0.00019579	0.0026083	-//-	--	hypothetical protein, conserved [Eimeria maxima]	--
Novel02923	191.602	337.519	-0.73416	0.00019612	0.0026083	TPA: Proteasome subunit alpha type, related [Neospora caninum Liverpool]	Proteasome subunit alpha type-6 OS=Mus musculus GN=Psma6 PE=1 SV=1	proteasome subunit alpha1, putative [Hammondia hammondi]>gi|661337028|gb|KEP65159.1| proteasome subunit alpha1, putative [Hammondia hammondi]	--
EMWEY_00020360	248.063	131.011	0.80425	0.0001986	0.0026358	-//-	--	hypothetical protein, conserved [Eimeria maxima]	--
Novel01225	52.9781	11.3685	1.205	0.00020053	0.0026557	--	--	--	--
Novel00947	81.1551	180.483	-0.94089	0.000201	0.0026563	60s ribosomal protein L4, putative [Toxoplasma gondii ME49]>gi|77696463|gb|ABB00910.1| 60S ribosomal subunit protein L4 [Toxoplasma gondii]>gi|523573987|gb|EPR60749.1| ribosomal protein RPL4 [Toxoplasma gondii GT1]>gi|672267280|gb|KFG40545.1| ribosomal protein RPL4 [Toxoplasma gondii p89]>gi|672272548|gb|KFG44765.1| ribosomal protein RPL4 [Toxoplasma gondii GAB2-2007-GAL-DOM2]>gi|672287920|gb|KFG…	60S ribosomal protein L4 OS=Caenorhabditis elegans GN=rpl-4 PE=1 SV=3	ribosomal protein RPL4 [Toxoplasma gondii ME49]>gi|557738791|gb|ESS34704.1| ribosomal protein RPL4 [Toxoplasma gondii VEG]	--
EMWEY_00017880	103.729	39.4532	1.0447	0.00020811	0.0027445	-//-	--	Microneme protein 3, related [Eimeria maxima]	Pfam->Sialic-acid binding micronemal adhesive repeat
EMWEY_00047110	4466.76	6088.7	-0.4321	0.00021013	0.0027653	-//-	--	hypothetical protein EMWEY_00047110, partial [Eimeria maxima]	--
Novel00266	255.417	132.202	0.82427	0.00021224	0.0027872	hypothetical protein, conserved [Eimeria tenella]	--	hypothetical protein, conserved [Eimeria tenella]	--
EMWEY_00052690	448.644	695.75	-0.5928	0.00021973	0.0028795	-//-	--	hypothetical protein EMWEY_00052690 [Eimeria maxima]	--
EMWEY_00047540	272.165	453.472	-0.6733	0.00022196	0.0029027	-//-	--	Plasmodium vivax PV1H14060_P, related, related [Eimeria maxima]	ProSiteProfiles->Eukaryotic RNA Recognition Motif (RRM) profile.
Novel01370	1965.2	1352.94	0.51344	0.00022836	0.0029801	phosphatidylcholine transfer protein, putative [Eimeria tenella]	PCTP-like protein OS=Homo sapiens GN=STARD10 PE=1 SV=2	phosphatidylcholine transfer protein, putative [Eimeria tenella]	--
EMWEY_00046090	316.818	181.096	0.7254	0.00023307	0.0030352	-//-	--	Proteophosphoglycan ppg4, related, related [Eimeria maxima]	ProSiteProfiles->PLAT domain profile.
EMWEY_00043880	16008.2	21139	-0.39022	0.00023393	0.0030401	-//-	--	hypothetical protein, conserved [Eimeria maxima]	PRINTS->Ribosomal protein P2 signature|PRINTS->Ribosomal protein P2 signature
EMWEY_00016020	184.34	331.151	-0.75281	0.00023498	0.0030474	sp|B2GUV7|IF2P_RAT Eukaryotic translation initiation factor 5B OS=Rattus norvegicus GN=Eif5b PE=1 SV=1//1.02749e-15	Eukaryotic translation initiation factor 5B OS=Rattus norvegicus GN=Eif5b PE=1 SV=1	translation initiation factor IF-2, putative [Eimeria maxima]	Pfam->Translation-initiation factor 2|Pfam->Elongation factor Tu domain 2
EMWEY_00022840	1015.45	1480.11	-0.51706	0.00024307	0.0031394	-//-	--	hypothetical protein, conserved [Eimeria maxima]	--
EMWEY_00037950	1175.81	1675.97	-0.4886	0.00024275	0.0031394	-//-	--	UBA/TS-N domain-containing protein, putative [Eimeria maxima]	ProSiteProfiles->Ubiquitin-associated domain (UBA) profile.
EMWEY_00010370	347.784	547.93	-0.60919	0.00025453	0.0032805	-//-	--	hypothetical protein EMWEY_00010370 [Eimeria maxima]	--
EMWEY_00029770	1252.28	804.914	0.5962	0.00025764	0.0033138	-//-	--	transportin, putative [Eimeria maxima]	--
EMWEY_00008710	4254.23	2955.74	0.50138	0.000261	0.0033501	-//-	Spondin-1 OS=Gallus gallus GN=SPON1 PE=2 SV=1	thrombospondin type 1 domain-containing protein, putative [Eimeria maxima]	ProSiteProfiles->Thrombospondin type-1 (TSP1) repeat profile.|Pfam->Thrombospondin type 1 domain|Pfam->Thrombospondin type 1 domain|SMART->Thrombospondin type 1 repeats|SMART->Thrombospondin type 1 repeats
EMWEY_00055310	1234.32	819.018	0.55835	0.00026284	0.0033668	sp|O28476|Y1798_ARCFU Putative phosphate permease AF_1798 OS=Archaeoglobus fulgidus (strain ATCC 49558 / VC-16 / DSM 4304 / JCM 9628 / NBRC 100126) GN=AF_1798 PE=3 SV=1//7.71849e-17	#N/A	#N/A	#N/A
EMWEY_00009650	343.742	548.498	-0.62396	0.00026397	0.0033743	-//-	--	hypothetical protein, conserved [Eimeria maxima]	--
Novel02605	424.473	260.202	0.64885	0.00026467	0.0033765	hypothetical protein, conserved [Eimeria brunetti]	--	hypothetical protein, conserved [Eimeria brunetti]	--
Novel02712	77.7518	24.4964	1.1158	0.00026599	0.0033864	--	--	--	--
EMWEY_00002550	143.757	64.2086	0.93642	0.00026868	0.0034137	sp|P10964|RPA1_YEAST DNA-directed RNA polymerase I subunit RPA190 OS=Saccharomyces cerevisiae (strain ATCC 204508 / S288c) GN=RPA190 PE=1 SV=2//3.93311e-23	DNA-directed RNA polymerase I subunit RPA190 OS=Saccharomyces cerevisiae (strain ATCC 204508 / S288c) GN=RPA190 PE=1 SV=2	DNA-directed rna polymerase I largest subunit, putative [Eimeria maxima]	SMART->RNA polymerase I subunit A N-terminus|Pfam->RNA polymerase Rpb1, domain 5|Pfam->RNA polymerase Rpb1, domain 2|Pfam->RNA polymerase Rpb1, domain 2|Pfam->RNA polymerase Rpb1, domain 4|Pfam->RNA polymerase Rpb1, domain 1|Pfam->RNA polymerase Rpb1, domain 3
EMWEY_00040570	401.245	627.148	-0.60051	0.00027324	0.0034576	-//-	#N/A	#N/A	#N/A
EMWEY_00043780	551.332	822.333	-0.54446	0.00027322	0.0034576	-//-	--	hypothetical protein, conserved [Eimeria maxima]	--
EMWEY_00025970	735.031	490.859	0.54888	0.00028482	0.0035968	sp|A5U9S9|ASNA_HAEIE Aspartate--ammonia ligase OS=Haemophilus influenzae (strain PittEE) GN=asnA PE=3 SV=1//8.31841e-79	Aspartate--ammonia ligase OS=Haemophilus influenzae (strain PittEE) GN=asnA PE=3 SV=1	hypothetical protein, conserved [Eimeria maxima]	Pfam->Aspartate-ammonia ligase|ProSiteProfiles->Aminoacyl-transfer RNA synthetases class-II family profile.
EMWEY_00020840	381.598	228.797	0.67344	0.00028819	0.003632	sp|P25635|PWP2_YEAST Periodic tryptophan protein 2 OS=Saccharomyces cerevisiae (strain ATCC 204508 / S288c) GN=PWP2 PE=1 SV=2//7.07856e-34	Periodic tryptophan protein 2 homolog OS=Neurospora crassa (strain ATCC 24698 / 74-OR23-1A / CBS 708.71 / DSM 1257 / FGSC 987) GN=B18D24.40 PE=3 SV=1	U3 snoRNP protein, related, partial [Eimeria maxima]	Pfam->WD domain, G-beta repeat|Pfam->WD domain, G-beta repeat|ProSiteProfiles->Trp-Asp (WD) repeats profile.|ProSitePatterns->Trp-Asp (WD) repeats signature.|ProSiteProfiles->Trp-Asp (WD) repeats circular profile.|SMART->WD40 repeats|SMART->WD40 repeats|SMART->WD40 repeats|SMART->WD40 repeats|SMART->WD40 repeats|ProSiteProfiles->Trp-Asp (WD) repeats profile.
EMWEY_00022930	2949.54	4079.58	-0.45037	0.00028881	0.0036325	-//-	--	hypothetical protein, conserved [Eimeria maxima]	ProSitePatterns->WW/rsp5/WWP domain signature.|SMART->Domain with 2 conserved Trp (W) residues|Pfam->WW domain|ProSiteProfiles->WW/rsp5/WWP domain profile.
EMWEY_00032270	582.054	922.594	-0.61642	0.00029148	0.0036587	sp|P56286|IF2A_SCHPO Eukaryotic translation initiation factor 2 subunit alpha OS=Schizosaccharomyces pombe (strain 972 / ATCC 24843) GN=tif211 PE=1 SV=1//3.96872e-91	Eukaryotic translation initiation factor 2 subunit alpha OS=Schizosaccharomyces pombe (strain 972 / ATCC 24843) GN=tif211 PE=1 SV=1	eukaryotic translation initiation factor 2 alpha subunit, putative [Eimeria maxima]	ProSiteProfiles->S1 domain profile.|Pfam->S1 RNA binding domain|Pfam->Eukaryotic translation initiation factor 2 alpha subunit|SMART->Ribosomal protein S1-like RNA-binding domain
EMWEY_00020460	63.1271	16.7448	1.1529	0.00029295	0.0036698	-//-	--	hypothetical protein EMWEY_00020460 [Eimeria maxima]	--
EMWEY_00034860	2017.47	1416.13	0.48834	0.00029792	0.0037246	-//-	--	Tyrosine kinase-like (TKL) protein, putative [Eimeria maxima]	PRINTS->Type I antifreeze protein signature|PRINTS->Type I antifreeze protein signature|PRINTS->Type I antifreeze protein signature
EMWEY_00056160	659.445	958.056	-0.51212	0.00031017	0.0038695	sp|Q9ZRD6|YKT61_ARATH VAMP-like protein YKT61 OS=Arabidopsis thaliana GN=YKT61 PE=2 SV=1//6.97276e-10	Synaptobrevin homolog YKT6 OS=Bos taurus GN=YKT6 PE=2 SV=1	hypothetical protein, conserved [Eimeria maxima]	--
EMWEY_00060310	221.505	113.091	0.83101	0.00031075	0.0038695	-//-	--	hypothetical protein EMWEY_00060310, partial [Eimeria maxima]	--
EMWEY_00059070	159.564	72.5354	0.92299	0.00031369	0.0038984	-//-	--	SAG family member [Eimeria maxima]	ProSiteProfiles->ENTH domain profile.
Novel02496	98.1016	37.1474	1.0323	0.00031842	0.0039493	--	--	--	--
EMWEY_00053680	71.5927	22.7875	1.0998	0.00032887	0.0040708	-//-	--	Chromosome II, complete genome, related [Eimeria maxima]	--
Novel02313	6632.91	8913.94	-0.41262	0.00033222	0.0041042	transporter, major facilitator family protein [Toxoplasma gondii RUB]	Putative inorganic phosphate transporter 1-13 OS=Oryza sativa subsp. japonica GN=PHT1-13 PE=3 SV=2	transporter, putative [Toxoplasma gondii ME49]>gi|523575119|gb|EPR61847.1| transporter, major facilitator family protein [Toxoplasma gondii GT1]>gi|527310121|gb|EPT26756.1| transporter, major facilitator family protein [Toxoplasma gondii ME49]>gi|557734816|gb|ESS30895.1| transporter, major facilitator family protein [Toxoplasma gondii VEG]>gi|672263292|gb|KFG37357.1| transporter, major facilitato…	--
EMWEY_00020150	1124.38	785.167	0.49386	0.00033683	0.004153	sp|Q5FW17|RFA1_XENTR Replication protein A 70 kDa DNA-binding subunit OS=Xenopus tropicalis GN=rpa1 PE=2 SV=1//6.22027e-30	#N/A	#N/A	#N/A
Novel00795	2684.04	1974.18	0.42793	0.00034879	0.0042919	protein farnesyltranstransferase beta subunit, putative [Eimeria necatrix]	Protein farnesyltransferase subunit beta OS=Bos taurus GN=FNTB PE=2 SV=1	protein farnesyltranstransferase beta subunit, putative [Eimeria necatrix]	--
EMWEY_00001900	184.295	317.433	-0.70362	0.00036599	0.0044948	-//-	--	hypothetical protein, conserved [Eimeria maxima]	--
EMWEY_00001560	2709.3	3874	-0.49178	0.00037481	0.004594	sp|Q9SJL6|MEM11_ARATH Membrin-11 OS=Arabidopsis thaliana GN=MEMB11 PE=1 SV=1//3.14287e-12	#N/A	#N/A	#N/A
EMWEY_00036050	636.892	924.178	-0.50993	0.00037574	0.0045964	sp|Q8ET54|GLGA_OCEIH Glycogen synthase OS=Oceanobacillus iheyensis (strain DSM 14371 / JCM 11309 / KCTC 3954 / HTE831) GN=glgA PE=3 SV=1//6.44562e-29	Glycogen synthase OS=Oceanobacillus iheyensis (strain DSM 14371 / JCM 11309 / KCTC 3954 / HTE831) GN=glgA PE=3 SV=1	glycogen synthase, putative [Eimeria maxima]	Pfam->Glycosyl transferases group 1|Pfam->Glycogen recognition site of AMP-activated protein kinase|Pfam->Starch synthase catalytic domain
EMWEY_00035850	560.809	832.485	-0.53796	0.0003795	0.0046334	sp|Q90515|TMEDA_TAKRU Transmembrane emp24 domain-containing protein 10 OS=Takifugu rubripes GN=tmed10 PE=3 SV=1//1.78655e-11	Transmembrane emp24 domain-containing protein 10 OS=Takifugu rubripes GN=tmed10 PE=3 SV=1	transmembrane trafficking protein, transmembrane protein Tmp21 precursor, putative [Eimeria maxima]	Pfam->emp24/gp25L/p24 family/GOLD|ProSiteProfiles->GOLD domain profile.
EMWEY_00031200	5771.22	7649.81	-0.3944	0.00038866	0.0047358	-//-	--	hypothetical protein, conserved [Eimeria maxima]	PRINTS->Ribosomal protein P2 signature|PRINTS->Ribosomal protein P2 signature|PRINTS->Ribosomal protein P2 signature
Novel02205	256.394	438.391	-0.69673	0.00039783	0.0048382	hypothetical protein PBRA_007579 [Plasmodiophora brassicae]	Oxygen-dependent coproporphyrinogen-III oxidase OS=Francisella tularensis subsp. holarctica (strain OSU18) GN=hemF PE=3 SV=1	hypothetical protein TRIADDRAFT_50218 [Trichoplax adhaerens]>gi|190585470|gb|EDV25538.1| hypothetical protein TRIADDRAFT_50218 [Trichoplax adhaerens]	--
EMWEY_00019640	1092.48	1527.06	-0.46269	0.00040174	0.0048763	-//-	#N/A	#N/A	#N/A
EMWEY_00033800	379.853	591.681	-0.59413	0.00042523	0.0051514	-//-	#N/A	#N/A	#N/A
EMWEY_00057330	49.6267	11.836	1.1391	0.00042673	0.0051595	-//-	--	hypothetical protein EMWEY_00057330 [Eimeria maxima]	--
EMWEY_00018420	16.3477	60.1842	-1.1213	0.00042767	0.0051609	-//-	--	hypothetical protein, conserved [Eimeria maxima]	--
EMWEY_00006730	1937.24	2830.13	-0.51769	0.00043864	0.0052831	-//-	--	hypothetical protein, conserved [Eimeria maxima]	--
EMWEY_00011780	95.2177	196.681	-0.86624	0.00044511	0.0053426	-//-	--	hypothetical protein EMWEY_00011780 [Eimeria maxima]	--
Novel00903	4899.3	6435.62	-0.38226	0.00044529	0.0053426	SNARE domain-containing protein, putative [Eimeria tenella]	--	SNARE domain-containing protein, putative [Eimeria tenella]	--
Novel00381	273.976	155.049	0.72848	0.00045089	0.0053995	TPA: myosin H [Neospora caninum Liverpool]	E3 ISG15--protein ligase Herc6 OS=Mus musculus GN=Herc6 PE=2 SV=1	TPA: myosin H [Neospora caninum Liverpool]	--
EMWEY_00046290	73.8687	171.888	-0.94942	0.00045365	0.0054221	-//-	--	hypothetical protein EMWEY_00046290, partial [Eimeria maxima]	--
EMWEY_00041850	3820.5	2785.29	0.43884	0.00045682	0.0054495	-//-	--	helicase, putative [Eimeria maxima]	Pfam->Ring finger domain|SMART->Ring finger|ProSiteProfiles->Zinc finger RING-type profile.|ProSitePatterns->Zinc finger RING-type signature.|Pfam->SNF2 family N-terminal domain
EMWEY_00023660	255.872	412.569	-0.63185	0.0004577	0.0054496	-//-	--	hypothetical protein, conserved [Eimeria maxima]	Pfam->Rad17 cell cycle checkpoint protein
Novel00716	121.186	233.333	-0.80799	0.00046205	0.005491	60S ribosomal protein L24, putative [Eimeria tenella]	Probable ribosome biogenesis protein RLP24 OS=Arabidopsis thaliana GN=At2g44860 PE=2 SV=1	60S ribosomal protein L24, putative [Eimeria tenella]	--
EMWEY_00022970	3106.15	4252.89	-0.43614	0.00047182	0.0055965	-//-	--	hypothetical protein, conserved [Eimeria maxima]	ProSiteProfiles->Zinc finger C3H1-type profile.
EMWEY_00008960	537.092	316.982	0.68656	0.00047328	0.0056032	-//-	--	hypothetical protein EMWEY_00008960 [Eimeria maxima]	--
EMWEY_00006950	5306.89	3765.36	0.47259	0.00047666	0.0056326	-//-	--	--	--
EMWEY_00003160	608.749	403.854	0.55392	0.00049672	0.0058584	-//-	--	hypothetical protein, conserved [Eimeria maxima]	--
EMWEY_00056940	5577.77	7347.36	-0.38558	0.00051126	0.0060073	-//-	--	hypothetical protein, conserved [Eimeria maxima]	--
Novel01738	2271.12	1662.03	0.43367	0.00051125	0.0060073	--	--	--	--
EMWEY_00045770	789.634	1127.43	-0.48907	0.00051323	0.0060192	-//-	--	hypothetical protein, conserved [Eimeria maxima]	SMART->SPT2 chromatin protein|Pfam->SPT2 chromatin protein
Novel01419	125.701	54.6785	0.9339	0.00052673	0.0061659	hypothetical protein, conserved [Eimeria mitis]	--	hypothetical protein, conserved [Eimeria praecox]	--
EMWEY_00006060	1351.09	1899.41	-0.46966	0.00053598	0.0062592	-//-	--	non-muscle myosin heavy chain, putative [Eimeria maxima]	--
EMWEY_00056830	2944.6	2074.91	0.48138	0.0005367	0.0062592	-//-	--	hypothetical protein, conserved [Eimeria necatrix]	ProSiteProfiles->Cytochrome oxidase subunit II transmembrane region profile.
EMWEY_00029300	1310.1	1914.96	-0.51745	0.00054952	0.0063967	sp|P38545|RAN_PLAFA GTP-binding nuclear protein Ran OS=Plasmodium falciparum PE=2 SV=1//1.38458e-117	GTP-binding nuclear protein Ran OS=Plasmodium falciparum PE=2 SV=1	GTP-binding nuclear protein ran/tc4, putative [Eimeria maxima]	Pfam->Ras family|SMART->Rab subfamily of small GTPases|SMART->Ran (Ras-related nuclear proteins) /TC4 subfamily of small GTPases|ProSiteProfiles->small GTPase Ran family profile.|TIGRFAM->small_GTP: small GTP-binding protein domain|SMART->Ras subfamily of RAS small GTPases|SMART->Rho (Ras homology) subfamily of Ras-like small GTPases|PRINTS->GTP-binding nuclear protein Ran/Tc4 family signature|PR…
EMWEY_00016540	20.8448	75.3565	-1.0999	0.00055715	0.0064735	-//-	--	hypothetical protein, conserved [Eimeria maxima]	--
EMWEY_00013250	647.157	968.567	-0.54606	0.00056167	0.0065139	-//-	--	hypothetical protein, conserved [Eimeria maxima]	Pfam->Peptidase M50B-like
EMWEY_00030010	2843.97	2124.57	0.40651	0.00057857	0.0066929	-//-	--	hypothetical protein, conserved [Eimeria maxima]	--
EMWEY_00045320	49.0249	12.3825	1.1107	0.00057925	0.0066929	sp|B6KJ32|RON4_TOXGO Rhoptry neck protein 4 OS=Toxoplasma gondii GN=RON4 PE=2 SV=2//6.0312e-07	--	hypothetical protein EMWEY_00045320 [Eimeria maxima]	PRINTS->Pollen allergen Poa pI signature|PRINTS->Pollen allergen Poa pI signature|PRINTS->Pollen allergen Poa pI signature
EMWEY_00045080	265.492	145.809	0.7504	0.00058266	0.00672	-//-	--	WD domain, G-beta repeat-containing protein, putative [Eimeria maxima]	--
Novel01060	104.322	40.7356	0.99006	0.00058484	0.0067327	--	--	--	--
EMWEY_00002950	1874.99	2611.63	-0.45753	0.00059606	0.0068492	sp|A7RWP6|EIF3E_NEMVE Eukaryotic translation initiation factor 3 subunit E OS=Nematostella vectensis GN=v1g163572 PE=3 SV=1//9.58553e-42	Eukaryotic translation initiation factor 3 subunit E OS=Nematostella vectensis GN=v1g163572 PE=3 SV=1	proteasome PCI domain-containing protein, putative [Eimeria maxima]	Pfam->PCI domain|SMART->motif in proteasome subunits, Int-6, Nip-1 and TRIP-15|Hamap->Eukaryotic translation initiation factor 3 subunit E [EIF3E].
Novel01732	841.418	1193.37	-0.48	0.00061578	0.0070628	proteasome subunit beta type 3, putative [Eimeria tenella]	Proteasome subunit beta type-3 OS=Oryza sativa subsp. japonica GN=PBC1 PE=2 SV=1	TPA: Proteasome subunit beta type-3-A [Neospora caninum Liverpool]	--
EMWEY_00005100	248.014	139.337	0.73158	0.00062035	0.0070763	sp|P70541|EI2BG_RAT Translation initiation factor eIF-2B subunit gamma OS=Rattus norvegicus GN=Eif2b3 PE=2 SV=2//7.14069e-19	Translation initiation factor eIF-2B subunit gamma OS=Bos taurus GN=EIF2B3 PE=2 SV=1	eukaryotic initiation factor-2B gamma subunit, putative [Eimeria maxima]	Pfam->MobA-like NTP transferase domain
Novel00032	7606.3	5531.79	0.44095	0.00061948	0.0070763	--	--	--	--
Novel00268	4717.39	6186.31	-0.37946	0.00061993	0.0070763	hypothetical protein, conserved [Eimeria acervulina]	--	hypothetical protein, conserved [Eimeria acervulina]	--
EMWEY_00020370	356.882	212.621	0.67056	0.00062215	0.0070839	-//-	--	hypothetical protein, conserved [Eimeria maxima]	--
EMWEY_00009100	1544.1	2167.8	-0.46663	0.00062875	0.007146	-//-	#N/A	#N/A	#N/A
EMWEY_00013240	783.414	526.949	0.53774	0.00064192	0.0072824	-//-	Protein ORF73 OS=Human herpesvirus 8 type P (isolate GK18) GN=ORF73 PE=4 SV=1	LWamide neuropeptides, related [Eimeria maxima]	PRINTS->Cytochrome c-type biogenesis protein CcmB signature|PRINTS->Cytochrome c-type biogenesis protein CcmB signature|PRINTS->Cytochrome c-type biogenesis protein CcmB signature|PRINTS->Cytochrome c-type biogenesis protein CcmB signature
Novel02901	222.654	107.336	0.86261	0.00065249	0.007389	--	--	hypothetical protein HELRODRAFT_70900 [Helobdella robusta]>gi|555687457|gb|ESN90689.1| hypothetical protein HELRODRAFT_70900 [Helobdella robusta]	--
EMWEY_00016130	1392.76	1003.34	0.45305	0.00066346	0.0074896	-//-	--	hypothetical protein, conserved [Eimeria maxima]	ProSiteProfiles->Protein kinase domain profile.|Pfam->Protein kinase domain|SMART->Serine/Threonine protein kinases, catalytic domain
EMWEY_00038650	44498.9	33586.3	0.39274	0.00066377	0.0074896	sp|P0A8Y7|YIDA_SHIFL Sugar phosphatase YidA OS=Shigella flexneri GN=yidA PE=3 SV=1//3.00149e-06	--	haloacid dehalogenase-like hydrolase domain-containing protein, putative [Eimeria maxima]	TIGRFAM->HAD-SF-IIB: HAD hydrolase, family IIB|Pfam->haloacid dehalogenase-like hydrolase
EMWEY_00044840	1534.96	1118.53	0.43787	0.00067495	0.007602	-//-	--	nuclear movement domain-containing protein, putative [Eimeria maxima]	Pfam->N-terminal conserved domain of Nudc.
EMWEY_00055970	90.1981	34.3645	0.99821	0.00068056	0.0076514	sp|Q8X1T0|SDU1_SCHPO DeSI-like protein sdu1 OS=Schizosaccharomyces pombe (strain 972 / ATCC 24843) GN=sdu1 PE=1 SV=1//1.37667e-14	DeSI-like protein sdu1 OS=Schizosaccharomyces pombe (strain 972 / ATCC 24843) GN=sdu1 PE=1 SV=1	hypothetical protein, conserved [Eimeria maxima]	Pfam->PPPDE putative peptidase domain
EMWEY_00013730	4850.11	3688.26	0.38302	0.00068222	0.0076563	-//-	--	hypothetical protein, conserved [Eimeria maxima]	ProSiteProfiles->RdRp of negative ssRNA viruses with non-segmented genomes catalytic domain profile.
EMWEY_00014940	2102.13	1544.65	0.42728	0.00068436	0.0076665	-//-	--	hypothetical protein, conserved [Eimeria maxima]	--
EMWEY_00031150	2249.05	2987.29	-0.39586	0.00069397	0.0077603	-//-	--	hypothetical protein, conserved [Eimeria maxima]	--
EMWEY_00024360	23187.7	30652.1	-0.38971	0.00070504	0.0078666	sp|Q9HDW9|GPI12_SCHPO Probable N-acetylglucosaminyl-phosphatidylinositol de-N-acetylase OS=Schizosaccharomyces pombe (strain 972 / ATCC 24843) GN=gpi12 PE=3 SV=1//2.72408e-19	Probable N-acetylglucosaminyl-phosphatidylinositol de-N-acetylase OS=Dictyostelium discoideum GN=pigl PE=3 SV=1	N-acetylglucosaminylphosphatidylinositol deacetylase, putative [Eimeria maxima]	Pfam->GlcNAc-PI de-N-acetylase
Novel00890	237.933	126.905	0.77798	0.00070599	0.0078666	hypothetical protein, conserved [Eimeria tenella]	--	hypothetical protein, conserved [Eimeria tenella]	--
Novel00507	82.2977	30.8866	1.0014	0.00071041	0.0079017	--	--	--	--
EMWEY_00053120	272.803	153.508	0.72899	0.00071172	0.0079022	-//-	--	hypothetical protein, conserved [Eimeria maxima]	PRINTS->Type I antifreeze protein signature|PRINTS->Type I antifreeze protein signature|PRINTS->Type I antifreeze protein signature
EMWEY_00021590	880.492	1239.51	-0.46931	0.00074178	0.0082214	-//-	#N/A	#N/A	#N/A
EMWEY_00045590	603.583	869.231	-0.49771	0.00074812	0.008277	-//-	--	hypothetical protein, conserved [Eimeria maxima]	--
EMWEY_00040480	5514.43	7206.46	-0.37458	0.00075494	0.0083377	sp|P0CM94|CWC21_CRYNJ Pre-mRNA-splicing factor CWC21 OS=Cryptococcus neoformans var. neoformans serotype D (strain JEC21 / ATCC MYA-565) GN=CWC21 PE=3 SV=1//2.47272e-14	Serine/arginine repetitive matrix protein 2 OS=Homo sapiens GN=SRRM2 PE=1 SV=2	hypothetical protein, conserved [Eimeria maxima]	Pfam->cwf21 domain
Novel01322	130.751	236.29	-0.74047	0.00076148	0.0083951	Prkab2-prov protein, related [Eimeria tenella]	5'-AMP-activated protein kinase subunit beta-1 OS=Bos taurus GN=PRKAB1 PE=2 SV=3	Prkab2-prov protein, related [Eimeria tenella]	--
EMWEY_00001700	1164.49	1596.57	-0.43618	0.00076928	0.0084661	-//-	--	hypothetical protein, conserved [Eimeria maxima]	--
EMWEY_00003990	607.512	881.547	-0.50693	0.00079969	0.0087631	-//-	--	hypothetical protein, conserved [Eimeria maxima]	--
EMWEY_00005860	8724.69	6374.28	0.43403	0.00079844	0.0087631	sp|O96269|RS30_PLAF7 40S ribosomal protein S30 OS=Plasmodium falciparum (isolate 3D7) GN=RPS30 PE=1 SV=1//1.298e-15	40S ribosomal protein S30 OS=Plasmodium falciparum (isolate 3D7) GN=RPS30 PE=1 SV=1	40S ribosomal protein S30, putative [Eimeria maxima]	Pfam->Ribosomal protein S30
EMWEY_00044910	71.5774	24.8944	1.0227	0.00080047	0.0087631	-//-	--	hypothetical protein EMWEY_00044910 [Eimeria maxima]	--
EMWEY_00056650	60.903	17.9673	1.065	0.00081429	0.0088988	-//-	--	hypothetical protein, conserved, partial [Eimeria maxima]	--
EMWEY_00003260	12348.9	9122.01	0.41999	0.00084865	0.0092582	-//-	--	PHD-finger domain-containing protein, putative [Eimeria maxima]	ProSitePatterns->Zinc finger PHD-type signature.|Pfam->PHD-finger|SMART->PHD zinc finger|ProSiteProfiles->Zinc finger PHD-type profile.|ProSiteProfiles->ELM2 domain profile.|Pfam->Extended EGL-27 and MTA1 homology domain
EMWEY_00039580	2733.04	2051.62	0.39906	0.00085644	0.0093269	-//-	--	hypothetical protein, conserved [Eimeria brunetti]	--
Novel00084	124.562	57.49	0.8834	0.00085855	0.0093335	putative transmembrane protein [Toxoplasma gondii p89]	--	putative transmembrane protein [Toxoplasma gondii p89]	--
EMWEY_00034410	3665.22	2776.6	0.38756	0.00087001	0.0094417	-//-	--	ubiquitin carboxyl-terminal hydrolase, putative [Eimeria maxima]	ProSitePatterns->Ubiquitin specific protease (USP) domain signature 2.
EMWEY_00049810	1459	2001.03	-0.43629	0.00087363	0.0094646	-//-	--	cyclin H, putative [Eimeria maxima]	--
EMWEY_00053570	135.251	62.4996	0.8786	0.00088855	0.0096096	sp|Q9CQQ8|LSM7_MOUSE U6 snRNA-associated Sm-like protein LSm7 OS=Mus musculus GN=Lsm7 PE=3 SV=1//2.86811e-25	U6 snRNA-associated Sm-like protein LSm7 OS=Mus musculus GN=Lsm7 PE=3 SV=1	u6 snRNA-associated Sm-like protein, putative [Eimeria maxima]	Pfam->LSM domain|SMART->snRNP Sm proteins
EMWEY_00022870	11186	8609.01	0.36662	0.00089056	0.0096146	-//-	--	hypothetical protein, conserved [Eimeria maxima]	ProSiteProfiles->Thioredoxin domain profile.|ProSitePatterns->Thioredoxin family active site.|ProSiteProfiles->ERV/ALR sulfhydryl oxidase domain profile.|Pfam->Erv1 / Alr family|Pfam->Thioredoxin
Novel02270	176.984	92.0943	0.79076	0.00090108	0.0097115	hypothetical protein EMWEY_00047190 [Eimeria maxima]	#N/A	#N/A	#N/A
EMWEY_00050260	371.36	571.209	-0.57446	0.00091373	0.0098309	sp|O97249|RS12_PLAF7 40S ribosomal protein S12 OS=Plasmodium falciparum (isolate 3D7) GN=RPS12 PE=1 SV=1//4.70136e-41	40S ribosomal protein S12 OS=Drosophila melanogaster GN=RpS12 PE=1 SV=2	40S ribosomal protein S12, putative [Eimeria maxima]	ProSitePatterns->Ribosomal protein S12e signature.|Pfam->Ribosomal protein L7Ae/L30e/S12e/Gadd45 family|PRINTS->Ribosomal protein S12E family signature|PRINTS->Ribosomal protein S12E family signature|PRINTS->Ribosomal protein S12E family signature|PRINTS->Ribosomal protein S12E family signature
EMWEY_00021630	821.801	1139.62	-0.45007	0.0009213	0.0098783	-//-	--	hypothetical protein EMWEY_00021630 [Eimeria maxima]	PRINTS->Pollen allergen Poa pI signature|PRINTS->Pollen allergen Poa pI signature|PRINTS->Pollen allergen Poa pI signature
Novel00854	139.776	67.0201	0.85585	0.00092118	0.0098783	--	--	--	--
EMWEY_00042100	95.2848	38.9163	0.95108	0.00092557	0.0099071	-//-	--	hypothetical protein, conserved [Eimeria maxima]	--
EMWEY_00007320	449.234	290.839	0.57922	0.00092973	0.0099346	-//-	--	hypothetical protein, conserved [Eimeria maxima]	Pfam->CH-like domain in sperm protein
EMWEY_00022540	71.0153	24.9039	1.0123	0.00094728	0.010105	-//-	--	hypothetical protein, conserved [Eimeria maxima]	--
EMWEY_00010380	1313.83	1767.19	-0.41141	0.00097018	0.010331	-//-	--	hypothetical protein, conserved [Eimeria maxima]	Pfam->AAA ATPase domain
Novel02244	3502.75	2660.81	0.38372	0.00098579	0.01048	glutamine synthetase, putative [Eimeria necatrix]	--	glutamine synthetase, putative [Eimeria tenella]	--
EMWEY_00006500	441.346	654.978	-0.53133	0.00099663	0.010577	-//-	--	hypothetical protein EMWEY_00006500, partial [Eimeria maxima]	--
EMWEY_00041990	745.864	475.588	0.59619	0.0010139	0.010742	-//-	--	hypothetical protein EMWEY_00041990 [Eimeria maxima]	PRINTS->Type I antifreeze protein signature|PRINTS->Type I antifreeze protein signature|PRINTS->Type I antifreeze protein signature
EMWEY_00002370	610.414	866.506	-0.47832	0.0010457	0.011054	-//-	--	Large low complexity protein, possible apicomplexan-specific, related [Eimeria maxima]	--
EMWEY_00003690	130.22	59.7767	0.87741	0.0010469	0.011054	sp|B2RXR6|ANR44_MOUSE Serine/threonine-protein phosphatase 6 regulatory ankyrin repeat subunit B OS=Mus musculus GN=Ankrd44 PE=2 SV=1//3.14447e-08	Ankyrin-3 OS=Mus musculus GN=Ank3 PE=1 SV=1	hypothetical protein, conserved [Eimeria maxima]	Pfam->Ankyrin repeats (3 copies)|ProSiteProfiles->Ankyrin repeat profile.|SMART->Domain abundant in complement control proteins; SUSHI repeat; short complement-like repeat (SCR)|ProSiteProfiles->Ankyrin repeat profile.|ProSiteProfiles->Ankyrin repeat profile.|ProSiteProfiles->Ankyrin repeat region circular profile.|ProSiteProfiles->Ankyrin repeat profile.|SMART->ankyrin repeats|SMART->ankyrin rep…
EMWEY_00022410	485.293	705.508	-0.50784	0.0010645	0.011221	-//-	--	hypothetical protein, conserved [Eimeria maxima]	--
EMWEY_00003560	684.182	964.087	-0.46938	0.0010788	0.011333	sp|Q54U61|SEC24_DICDI Protein transport protein SEC24 OS=Dictyostelium discoideum GN=sec24 PE=3 SV=1//2.0568e-97	Protein transport protein Sec24-like At3g07100 OS=Arabidopsis thaliana GN=At3g07100 PE=2 SV=2	transport protein Sec24, putative [Eimeria maxima]	Pfam->Sec23/Sec24 trunk domain|Pfam->Sec23/Sec24 zinc finger|Pfam->Sec23/Sec24 beta-sandwich domain
EMWEY_00031530	78.8913	29.7937	0.97753	0.0010778	0.011333	sp|O15865|CDPK2_PLAFK Calcium-dependent protein kinase 2 OS=Plasmodium falciparum (isolate K1 / Thailand) GN=CPK2 PE=1 SV=3//1.92648e-30	Calcium-dependent protein kinase 2 OS=Plasmodium falciparum (isolate 3D7) GN=CPK2 PE=2 SV=3	hypothetical protein EMWEY_00031530 [Eimeria maxima]	SMART->Serine/Threonine protein kinases, catalytic domain|ProSitePatterns->Serine/Threonine protein kinases active-site signature.|ProSitePatterns->Protein kinases ATP-binding region signature.|ProSiteProfiles->Protein kinase domain profile.|Pfam->Protein kinase domain
EMWEY_00050870	11892	15195.2	-0.34414	0.0010893	0.011425	-//-	--	hypothetical protein, conserved [Eimeria maxima]	PRINTS->Pollen allergen Poa pI signature|PRINTS->Pollen allergen Poa pI signature|PRINTS->Pollen allergen Poa pI signature
EMWEY_00001770	67.6364	23.6719	1.0031	0.0010977	0.011494	-//-	--	hypothetical protein, conserved [Eimeria maxima]	--
EMWEY_00018630	6519.49	8456.38	-0.3639	0.0011445	0.011963	sp|Q9ASU1|DGAT2_ARATH Diacylglycerol O-acyltransferase 2 OS=Arabidopsis thaliana GN=DGAT2 PE=2 SV=1//9.06502e-22	Diacylglycerol O-acyltransferase 2 OS=Arabidopsis thaliana GN=DGAT2 PE=2 SV=1	hypothetical protein, conserved [Eimeria maxima]	Pfam->Diacylglycerol acyltransferase
EMWEY_00047920	325.277	199.272	0.63715	0.0011513	0.012014	-//-	--	hypothetical protein EMWEY_00047920, partial [Eimeria maxima]	--
EMWEY_00023060	591.191	842.271	-0.48281	0.001155	0.012033	sp|B4USX2|SPB10_OTOGA Serpin B10 OS=Otolemur garnettii GN=SERPINB10 PE=3 SV=1//1.55828e-39	Serpin B6 OS=Homo sapiens GN=SERPINB6 PE=1 SV=3	serine protease inhibitor, putative [Eimeria maxima]	ProSitePatterns->Serpins signature.|SMART->SERine Proteinase INhibitors|Pfam->Serpin (serine protease inhibitor)
EMWEY_00030880	3652.95	4723.09	-0.35961	0.0011832	0.012306	-//-	--	longevity-assurance domain-containing protein, putative [Eimeria maxima]	--
EMWEY_00028200	467.164	690.333	-0.52643	0.0011912	0.01234	sp|Q9LFT9|RAH1E_ARATH Ras-related protein RABH1e OS=Arabidopsis thaliana GN=RABH1E PE=2 SV=1//7.85568e-91	Ras-related protein RABH1e OS=Arabidopsis thaliana GN=RABH1E PE=2 SV=1	RAB6 protein, putative [Eimeria maxima]	SMART->Ran (Ras-related nuclear proteins) /TC4 subfamily of small GTPases|SMART->Rab subfamily of small GTPases|Pfam->Ras family|PRINTS->Transforming protein P21 ras signature|PRINTS->Transforming protein P21 ras signature|PRINTS->Transforming protein P21 ras signature|PRINTS->Transforming protein P21 ras signature|PRINTS->Transforming protein P21 ras signature|TIGRFAM->small_GTP: small GTP-bindi…
Novel00408	1103.12	428.302	0.96268	0.0011889	0.01234	hypothetical protein TGME49_230535 [Toxoplasma gondii ME49]>gi|557739757|gb|ESS35639.1| putative membrane protein [Toxoplasma gondii VEG]	--	hypothetical protein, conserved [Eimeria necatrix]	--
Novel00901	877.749	616.57	0.48203	0.0011923	0.01234	hypothetical protein, conserved [Eimeria brunetti]	--	hypothetical protein, conserved [Eimeria brunetti]	--
EMWEY_00057840	294.794	179.308	0.64248	0.0012071	0.012472	sp|Q9I8D1|MYO6_CHICK Unconventional myosin-VI OS=Gallus gallus GN=MYO6 PE=1 SV=1//2.54072e-06	Unconventional myosin-VI OS=Gallus gallus GN=MYO6 PE=1 SV=1	hypothetical protein EMWEY_00057840, partial [Eimeria maxima]	SMART->Myosin. Large ATPases.|Pfam->Myosin head (motor domain)|Pfam->Myosin head (motor domain)|ProSiteProfiles->Myosin motor domain profile.
EMWEY_00040700	2039.17	1507.78	0.41822	0.0012144	0.012527	-//-	#N/A	#N/A	#N/A
Novel01149	159.42	295.077	-0.75522	0.0012193	0.012557	--	--	--	--
EMWEY_00057080	71536.6	52322.2	0.43147	0.0012375	0.012723	-//-	--	hypothetical protein, conserved [Eimeria maxima]	--
EMWEY_00014770	1019.54	726.457	0.46336	0.0012533	0.012864	sp|Q8TCF1|ZFAN1_HUMAN AN1-type zinc finger protein 1 OS=Homo sapiens GN=ZFAND1 PE=1 SV=1//2.26066e-14	#N/A	#N/A	#N/A
EMWEY_00055990	222.068	352.565	-0.60606	0.0012779	0.013096	-//-	--	hypothetical protein EMWEY_00055990 [Eimeria maxima]	ProSiteProfiles->Resolvase/invertase-type recombinase catalytic domain profile.
EMWEY_00004980	852.208	1167.92	-0.43435	0.0012998	0.013298	-//-	#N/A	#N/A	#N/A
Novel01179	1021.27	737.188	0.4476	0.0013061	0.01334	hypothetical protein EMH_0011080 [Eimeria mitis]	--	hypothetical protein, conserved [Eimeria acervulina]	--
EMWEY_00025790	173.021	91.8258	0.7664	0.0013336	0.013599	-//-	--	hypothetical protein, conserved [Eimeria maxima]	--
EMWEY_00004900	184.811	308.828	-0.65824	0.0013391	0.013633	sp|Q5NBI2|ARP6_ORYSJ Actin-related protein 6 OS=Oryza sativa subsp. japonica GN=ARP6 PE=2 SV=1//4.55989e-07	Actin-related protein 6 OS=Arabidopsis thaliana GN=ARP6 PE=1 SV=1	actin-like family protein ARP6, putative [Eimeria maxima]	SMART->Actin|Pfam->Actin
EMWEY_00004950	30257.7	38860.4	-0.35054	0.001358	0.013758	-//-	--	hypothetical protein, conserved [Eimeria maxima]	--
EMWEY_00014990	938.572	669.568	0.46261	0.0013569	0.013758	-//-	#N/A	#N/A	#N/A
EMWEY_00030310	1568.4	1149.38	0.42868	0.0013553	0.013758	sp|Q9XZH7|MIC4_TOXGO Micronemal protein 4 OS=Toxoplasma gondii GN=MIC4 PE=1 SV=1//2.09421e-16	--	PAN domain-containing protein, putative [Eimeria maxima]	ProSiteProfiles->PAN/Apple domain profile.|ProSiteProfiles->PAN/Apple domain profile.|ProSiteProfiles->PAN/Apple domain profile.|ProSiteProfiles->PAN/Apple domain profile.|ProSiteProfiles->PAN/Apple domain profile.|SMART->APPLE domain|SMART->APPLE domain|SMART->APPLE domain|SMART->APPLE domain|SMART->APPLE domain|SMART->APPLE domain|SMART->APPLE domain|ProSiteProfiles->PAN/Apple domain profile.|P…
EMWEY_00002920	13065.6	16654.9	-0.34054	0.0013855	0.013992	-//-	--	hypothetical protein, conserved [Eimeria maxima]	--
EMWEY_00017670	687.75	477.612	0.49451	0.0013833	0.013992	sp|Q12457|NSI1_YEAST RNA polymerase I termination factor OS=Saccharomyces cerevisiae (strain ATCC 204508 / S288c) GN=NSI1 PE=1 SV=1//2.53905e-07	RNA polymerase I termination factor OS=Saccharomyces cerevisiae (strain ATCC 204508 / S288c) GN=NSI1 PE=1 SV=1	hypothetical protein, conserved [Eimeria maxima]	ProSiteProfiles->Myb-like domain profile.|SMART->SANT SWI3, ADA2, N-CoR and TFIIIB'' DNA-binding domains|SMART->SANT SWI3, ADA2, N-CoR and TFIIIB'' DNA-binding domains
EMWEY_00035750	116.655	52.979	0.87467	0.0013893	0.014007	-//-	--	DnaJ domain-containing protein, putative [Eimeria maxima]	--
EMWEY_00021860	609.366	857.168	-0.46646	0.0014006	0.014098	-//-	--	hypothetical protein, conserved [Eimeria maxima]	--
Novel02332	12952.7	16646.6	-0.35131	0.0014046	0.014116	hypothetical protein ETH_00012985 [Eimeria tenella]	AMP deaminase 3 OS=Homo sapiens GN=AMPD3 PE=1 SV=1	hypothetical protein ETH_00012985 [Eimeria tenella]	--
EMWEY_00009840	222.071	127.82	0.69484	0.0014134	0.014182	sp|O74467|SET5_SCHPO SET domain-containing protein 5 OS=Schizosaccharomyces pombe (strain 972 / ATCC 24843) GN=set5 PE=1 SV=1//1.7385e-08	N-lysine methyltransferase SMYD2 OS=Gallus gallus GN=SMYD2 PE=3 SV=1	hypothetical protein, conserved [Eimeria maxima]	Pfam->SET domain|ProSiteProfiles->SET domain profile.|SMART->SET (Su(var)3-9, Enhancer-of-zeste, Trithorax) domain
EMWEY_00005420	362.455	230.964	0.59279	0.0014281	0.014307	-//-	--	hypothetical protein, conserved [Eimeria maxima]	--
EMWEY_00005650	530.346	755.462	-0.48115	0.0014398	0.0144	-//-	--	hypothetical protein, conserved [Eimeria maxima]	--
EMWEY_00020620	350.017	212.254	0.6418	0.0014489	0.014468	-//-	--	hypothetical protein, conserved [Eimeria maxima]	--
Novel00090	2527.96	1818.23	0.4522	0.0014682	0.014638	hypothetical protein, conserved [Eimeria acervulina]	--	hypothetical protein, conserved [Eimeria acervulina]	--
EMWEY_00039760	24.8042	69.9132	-0.98111	0.0014745	0.014677	-//-	--	hypothetical protein, conserved [Eimeria maxima]	Pfam->Ribonuclease H2 non-catalytic subunit (Ylr154p-like)
EMWEY_00015520	2307.21	3096.34	-0.40742	0.0015497	0.015401	-//-	--	hypothetical protein, conserved [Eimeria maxima]	--
Novel00385	596.782	849.009	-0.47957	0.0015584	0.015463	mitochondrial alternative NADH dehydrogenase 1, putative [Eimeria tenella]	External alternative NAD(P)H-ubiquinone oxidoreductase B4, mitochondrial OS=Arabidopsis thaliana GN=NDB4 PE=1 SV=1	mitochondrial alternative NADH dehydrogenase 1, putative [Eimeria necatrix]	--
Novel00633	3070.32	3959.52	-0.35565	0.0015674	0.015528	saccharopine dehydrogenase, putative [Eimeria tenella]	--	saccharopine dehydrogenase, putative [Eimeria brunetti]	--
EMWEY_00010220	2911.29	3882.48	-0.39927	0.00158	0.015588	sp|Q6AUG0|U2AFB_ORYSJ Splicing factor U2af small subunit B OS=Oryza sativa subsp. japonica GN=U2AF35B PE=2 SV=1//4.48071e-71	Splicing factor U2af small subunit B OS=Oryza sativa subsp. japonica GN=U2AF35B PE=2 SV=1	U2 snRNP auxiliary factor small subunit, putative [Eimeria maxima]	SMART->RNA recognition motif|Pfam->Zinc finger C-x8-C-x5-C-x3-H type (and similar)|Pfam->Zinc finger C-x8-C-x5-C-x3-H type (and similar)|SMART->zinc finger|SMART->zinc finger|PRINTS->U2 auxiliary factor small subunit signature|PRINTS->U2 auxiliary factor small subunit signature|PRINTS->U2 auxiliary factor small subunit signature|PRINTS->U2 auxiliary factor small subunit signature|PRINTS->U2 auxil…
EMWEY_00016340	11817	15287.6	-0.35984	0.001581	0.015588	-//-	--	hypothetical protein, conserved [Eimeria maxima]	--
EMWEY_00058900	7624.72	5763.45	0.38902	0.0015761	0.015588	-//-	--	--	PRINTS->Histamine H3 receptor signature|PRINTS->Histamine H3 receptor signature
EMWEY_00059460	1176.78	1590.88	-0.41663	0.0016081	0.015831	sp|Q8IE47|SIR5_PLAF7 NAD-dependent protein deacylase Sir2A OS=Plasmodium falciparum (isolate 3D7) GN=Sir2A PE=1 SV=1//8.89866e-44	NAD-dependent protein deacylase Sir2A OS=Plasmodium falciparum (isolate 3D7) GN=Sir2A PE=1 SV=1	NAD-dependent deacetylase, putative, partial [Eimeria maxima]	Pfam->Sir2 family|ProSiteProfiles->Sirtuin catalytic domain profile.
EMWEY_00032030	2932.73	3826.76	-0.37078	0.001612	0.015844	-//-	--	hypothetical protein, conserved [Eimeria maxima]	ProSitePatterns->Agouti domain signature.
EMWEY_00045690	192.241	102.955	0.7578	0.0016228	0.015925	-//-	--	hypothetical protein, conserved [Eimeria maxima]	--
Novel01298	6508.71	8277.04	-0.33715	0.0016322	0.015992	hypothetical protein, conserved [Eimeria mitis]	GPI-anchored wall transfer protein 1 OS=Chaetomium globosum (strain ATCC 6205 / CBS 148.51 / DSM 1962 / NBRC 6347 / NRRL 1970) GN=GWT1 PE=3 SV=1	hypothetical protein, conserved [Eimeria mitis]	--
Novel01953	51.2887	15.5823	1.0072	0.0016725	0.016361	--	--	--	--
EMWEY_00031100	2175.5	2842.74	-0.37266	0.0016754	0.016364	-//-	#N/A	#N/A	#N/A
EMWEY_00012750	1473.79	1961.92	-0.39676	0.0017021	0.016573	-//-	--	troponin C, putative [Eimeria maxima]	--
EMWEY_00031270	49747.1	35754	0.45203	0.0017003	0.016573	-//-	--	zinc finger (CCCH type) protein, putative [Eimeria maxima]	PRINTS->Type I antifreeze protein signature|PRINTS->Type I antifreeze protein signature|PRINTS->Type I antifreeze protein signature
EMWEY_00046520	3206.25	4135.65	-0.35583	0.0017154	0.016677	-//-	--	hypothetical protein, conserved [Eimeria maxima]	ProSiteProfiles->HSA domain profile.
EMWEY_00000840	11444	8991.4	0.33822	0.0017284	0.016771	-//-	--	hypothetical protein, conserved [Eimeria maxima]	--
EMWEY_00004200	1800.74	2395.91	-0.39617	0.0017305	0.016771	sp|Q66IJ4|PIGM_XENTR GPI mannosyltransferase 1 OS=Xenopus tropicalis GN=pigm PE=2 SV=1//1.04148e-29	GPI mannosyltransferase 1 OS=Xenopus tropicalis GN=pigm PE=2 SV=1	GPI mannosyltransferase 1, putative [Eimeria maxima]	Pfam->Mannosyltransferase (PIG-M)
EMWEY_00050850	502.124	744.935	-0.52894	0.0017339	0.016778	sp|Q967Y8|ENO_EIMTE Enolase OS=Eimeria tenella GN=ENO PE=2 SV=1//0	Enolase OS=Eimeria tenella GN=ENO PE=2 SV=1	enolase 2, putative [Eimeria maxima]	Pfam->Enolase, C-terminal TIM barrel domain|TIGRFAM->eno: phosphopyruvate hydratase|Pfam->Enolase, N-terminal domain|PRINTS->Enolase signature|PRINTS->Enolase signature|PRINTS->Enolase signature|PRINTS->Enolase signature|PRINTS->Enolase signature|Hamap->Enolase [eno].|ProSitePatterns->Enolase signature.
EMWEY_00015640	507.186	728.662	-0.4908	0.0017442	0.016852	sp|Q8R4D1|SL9A8_MOUSE Sodium/hydrogen exchanger 8 OS=Mus musculus GN=Slc9a8 PE=2 SV=1//6.64411e-48	Sodium/hydrogen exchanger 5 OS=Arabidopsis thaliana GN=NHX5 PE=2 SV=2	sodium/hydrogen exchanger, putative [Eimeria maxima]	Pfam->Sodium/hydrogen exchanger family|PRINTS->Na+/H+ exchanger signature|PRINTS->Na+/H+ exchanger signature
EMWEY_00023340	15048.5	11797.8	0.34102	0.0017655	0.017031	-//-	--	hypothetical protein EMWEY_00023340 [Eimeria maxima]	--
EMWEY_00017440	3353.26	4362.45	-0.36689	0.0017834	0.017177	-//-	--	hypothetical protein EMWEY_00017440 [Eimeria maxima]	--
EMWEY_00054830	1066.36	1429.82	-0.4056	0.0018445	0.017739	-//-	--	hypothetical protein, conserved [Eimeria maxima]	--
EMWEY_00023190	6071.68	7920.29	-0.37014	0.0018739	0.017951	sp|Q55C66|CRTP3_DICDI Crt homolog 3 OS=Dictyostelium discoideum GN=crtp3 PE=3 SV=1//5.87928e-30	Crt homolog 1 OS=Dictyostelium discoideum GN=crtp1 PE=2 SV=1	hypothetical protein, conserved [Eimeria maxima]	Pfam->CRT-like, chloroquine-resistance transporter-like
EMWEY_00025510	1972.03	1490.48	0.38835	0.0018752	0.017951	sp|P09402|MLE_DICDI Myosin, essential light chain OS=Dictyostelium discoideum GN=mlcE PE=2 SV=2//4.43261e-14	Caltractin OS=Chlamydomonas reinhardtii PE=1 SV=1	calmodulin, putative [Eimeria maxima]	ProSiteProfiles->EF-hand calcium-binding domain profile.|SMART->EF-hand, calcium binding motif|SMART->EF-hand, calcium binding motif|ProSiteProfiles->EF-hand calcium-binding domain profile.|Pfam->EF-hand domain
EMWEY_00052160	4295.98	3335.45	0.35372	0.0018749	0.017951	-//-	--	hypothetical protein, conserved [Eimeria maxima]	PRINTS->Type I antifreeze protein signature|PRINTS->Type I antifreeze protein signature|PRINTS->Type I antifreeze protein signature
EMWEY_00054640	149.369	78.101	0.77169	0.0018813	0.017982	-//-	--	hypothetical protein, conserved, partial [Eimeria maxima]	--
EMWEY_00030440	1530.87	2014.7	-0.3814	0.0019332	0.01845	sp|Q92338|ABCI_SCHPO Protein ABC1 homolog, mitochondrial OS=Schizosaccharomyces pombe (strain 972 / ATCC 24843) GN=abc1 PE=2 SV=1//3.19955e-16	AarF domain-containing protein kinase 4 OS=Danio rerio GN=adck4 PE=3 SV=2	ABC1 domain-containing protein, putative [Eimeria maxima]	PRINTS->Nematode metallothionein signature|PRINTS->Nematode metallothionein signature|PRINTS->Nematode metallothionein signature|PRINTS->Nematode metallothionein signature
EMWEY_00028740	1193.41	1629.47	-0.42769	0.0019445	0.018529	-//-	--	SET domain-containing protein, putative, partial [Eimeria maxima]	--
EMWEY_00048930	771.609	1064.03	-0.44086	0.0019559	0.01861	sp|P38667|PGK_NEUCR Phosphoglycerate kinase OS=Neurospora crassa (strain ATCC 24698 / 74-OR23-1A / CBS 708.71 / DSM 1257 / FGSC 987) GN=pgk-1 PE=2 SV=2//2.5766e-172	Phosphoglycerate kinase OS=Neurospora crassa (strain ATCC 24698 / 74-OR23-1A / CBS 708.71 / DSM 1257 / FGSC 987) GN=pgk-1 PE=2 SV=2	phosphoglycerate kinase, putative [Eimeria maxima]	Pfam->Phosphoglycerate kinase|Hamap->Phosphoglycerate kinase [pgk].|PRINTS->Phosphoglycerate kinase family signature|PRINTS->Phosphoglycerate kinase family signature|PRINTS->Phosphoglycerate kinase family signature|PRINTS->Phosphoglycerate kinase family signature|PRINTS->Phosphoglycerate kinase family signature|PRINTS->Phosphoglycerate kinase family signature|PRINTS->Phosphoglycerate kinase famil…
EMWEY_00017170	2180.98	1663.58	0.37654	0.0019755	0.018767	sp|Q91820|AURAA_XENLA Aurora kinase A-A OS=Xenopus laevis GN=aurka-a PE=1 SV=1//1.79638e-58	Aurora kinase A-A OS=Xenopus laevis GN=aurka-a PE=1 SV=1	Aurora kinase, putative [Eimeria maxima]	Pfam->Protein kinase domain|SMART->Serine/Threonine protein kinases, catalytic domain|ProSiteProfiles->Protein kinase domain profile.|ProSitePatterns->Protein kinases ATP-binding region signature.|ProSitePatterns->Serine/Threonine protein kinases active-site signature.
Novel02379	1297.13	901.798	0.49227	0.001979	0.018772	hypothetical protein, conserved [Eimeria brunetti]	--	hypothetical protein, conserved [Eimeria brunetti]	--
EMWEY_00004990	518.395	752.881	-0.50267	0.0019995	0.018938	sp|Q54JI9|BECNB_DICDI Beclin-1-like protein B OS=Dictyostelium discoideum GN=atg6B PE=3 SV=1//5.90167e-07	#N/A	#N/A	#N/A
EMWEY_00012330	5225.18	6943.03	-0.39389	0.0020055	0.018965	-//-	--	nuclear RNA binding protein, putative [Eimeria maxima]	Pfam->Hyaluronan / mRNA binding family
EMWEY_00047790	1075.74	1488.72	-0.44434	0.0020112	0.018991	-//-	--	hypothetical protein, conserved [Eimeria maxima]	Pfam->Peroxisomal membrane anchor protein (Pex14p) conserved region
EMWEY_00046580	1281.06	1702.35	-0.39372	0.0020154	0.019002	-//-	--	hypothetical protein, conserved [Eimeria necatrix]	--
Novel02818	6972.49	5199.62	0.40555	0.0020242	0.019056	Mitochondrial presequence protease (Precursor), related , related, partial [Eimeria acervulina]	--	Mitochondrial presequence protease (Precursor), related , related, partial [Eimeria acervulina]	--
EMWEY_00003630	197.215	110.071	0.71616	0.0020533	0.019301	-//-	--	hypothetical protein, conserved [Eimeria maxima]	--
EMWEY_00000690	42026.8	53493.5	-0.33792	0.0020691	0.019405	-//-	--	hypothetical protein, conserved [Eimeria maxima]	--
EMWEY_00035240	1595.43	2115.92	-0.39133	0.0020706	0.019405	-//-	--	hypothetical protein EMWEY_00035240 [Eimeria maxima]	--
Novel00260	965.387	1318.57	-0.42863	0.0020802	0.019437	hypothetical protein, conserved [Eimeria mitis]	--	hypothetical protein, conserved [Eimeria mitis]	--
Novel01874	1226.64	904.677	0.41955	0.0020797	0.019437	--	--	GI17343 [Drosophila mojavensis]>gi|193912934|gb|EDW11801.1| GI17343 [Drosophila mojavensis]	--
EMWEY_00000270	7366.43	5535.47	0.39574	0.0020996	0.01953	-//-	--	guanylate binding protein, putative [Eimeria maxima]	Pfam->Guanylate-binding protein, N-terminal domain|Pfam->Guanylate-binding protein, N-terminal domain
EMWEY_00029430	6131.14	7938.27	-0.36032	0.0020954	0.01953	-//-	--	hypothetical protein, conserved [Eimeria maxima]	PRINTS->Pollen allergen Poa pI signature|PRINTS->Pollen allergen Poa pI signature|PRINTS->Pollen allergen Poa pI signature
Novel02639	957.065	699.115	0.43116	0.0020987	0.01953	hypothetical protein, conserved [Eimeria necatrix]	--	hypothetical protein, conserved [Eimeria necatrix]	--
EMWEY_00037140	244.675	144.038	0.66881	0.0021117	0.019614	-//-	--	hypothetical protein EMWEY_00037140 [Eimeria maxima]	--
EMWEY_00006550	315.116	199.392	0.59585	0.0021235	0.019695	-//-	--	hypothetical protein, conserved [Eimeria maxima]	--
EMWEY_00021920	777.282	533	0.50534	0.0021826	0.020191	-//-	#N/A	#N/A	#N/A
EMWEY_00039970	140.289	242.831	-0.68442	0.0021835	0.020191	-//-	--	hypothetical protein, conserved [Eimeria maxima]	--
EMWEY_00016610	1704.46	1282.81	0.39305	0.0021903	0.020194	-//-	--	hypothetical protein, conserved [Eimeria maxima]	--
EMWEY_00020260	138.111	70.1913	0.78647	0.0021879	0.020194	sp|Q96IG2|FXL20_HUMAN F-box/LRR-repeat protein 20 OS=Homo sapiens GN=FBXL20 PE=1 SV=2//1.49053e-10	F-box/LRR-repeat protein 2 OS=Bos taurus GN=FBXL2 PE=2 SV=1	hypothetical protein, conserved [Eimeria maxima]	--
Novel01731	333.117	212.201	0.5891	0.0022339	0.020549	CAM kinase, CDPK family TgTOXPK2, putative [Eimeria tenella]	--	CAM kinase, CDPK family TgTOXPK2, putative [Eimeria tenella]	--
Novel01886	383.825	558.448	-0.50438	0.0022353	0.020549	peroxisomal biogenesis factor 11 domain-containing protein, putative [Eimeria necatrix]	Peroxisomal membrane protein 11 homolog OS=Dictyostelium discoideum GN=pex11 PE=3 SV=1	peroxisomal biogenesis factor 11 domain-containing protein, putative [Eimeria necatrix]	--
EMWEY_00005720	34.947	84.4026	-0.90225	0.0022557	0.020675	-//-	--	hypothetical protein, conserved [Eimeria maxima]	--
EMWEY_00020530	139.758	236.441	-0.66277	0.002253	0.020675	-//-	--	hypothetical protein, conserved [Eimeria maxima]	ProSiteProfiles->Twin arginine translocation (Tat) signal profile.
EMWEY_00015900	667.345	916.158	-0.4344	0.00226	0.020684	sp|Q04991|FMP42_YEAST Protein FMP42 OS=Saccharomyces cerevisiae (strain ATCC 204508 / S288c) GN=FMP42 PE=1 SV=1//6.23676e-06	#N/A	#N/A	#N/A
EMWEY_00030600	5993.3	7839.1	-0.37322	0.0023289	0.021283	sp|Q5ZIY4|SBDS_CHICK Ribosome maturation protein SBDS OS=Gallus gallus GN=SBDS PE=2 SV=1//5.99019e-16	Ribosome maturation protein SBDS OS=Gallus gallus GN=SBDS PE=2 SV=1	zinc finger (C2H2 type) domain-containing protein, putative [Eimeria maxima]	ProSitePatterns->Zinc finger C2H2 type domain signature.|Pfam->SBDS protein C-terminal domain|Pfam->Shwachman-Bodian-Diamond syndrome (SBDS) protein
EMWEY_00010830	253.63	387.039	-0.55766	0.0023333	0.021293	sp|F4JQ95|DGK7_ARATH Diacylglycerol kinase 7 OS=Arabidopsis thaliana GN=DGK7 PE=1 SV=1//3.35857e-09	Diacylglycerol kinase 7 OS=Arabidopsis thaliana GN=DGK7 PE=1 SV=1	diacylglycerol kinase, putative [Eimeria maxima]	SMART->Diacylglycerol kinase catalytic domain (presumed)|ProSiteProfiles->DAG-kinase catalytic (DAGKc) domain profile.|Pfam->Diacylglycerol kinase accessory domain|Pfam->Diacylglycerol kinase catalytic domain
EMWEY_00025770	2894.85	3807.93	-0.38048	0.0023384	0.021308	-//-	--	hypothetical protein, conserved [Eimeria maxima]	--
Novel01658	989.928	716.385	0.44266	0.0023594	0.021468	TATA-box binding protein, putative [Eimeria praecox]	#N/A	#N/A	#N/A
EMWEY_00047570	499.02	329.24	0.54932	0.0023798	0.021623	sp|P13399|TA4_EIMTE Sporulated oocyst TA4 antigen OS=Eimeria tenella PE=1 SV=2//6.35794e-09	Sporulated oocyst TA4 antigen OS=Eimeria tenella PE=1 SV=2	SAG family member [Eimeria maxima]	Pfam->Sporozoite TA4 surface antigen
EMWEY_00014630	6863.78	5389.04	0.33858	0.0023904	0.021656	-//-	--	hypothetical protein, conserved [Eimeria maxima]	Pfam->Proteasome stabiliser
Novel00350	1119.79	795.967	0.4641	0.0023869	0.021656	--	--	cathepsin C2 (TgCPC2), putative [Eimeria necatrix]	--
EMWEY_00020470	706.221	964.188	-0.42729	0.0024014	0.021724	-//-	--	ubiquitin-conjugating enzyme domain-containing protein, putative [Eimeria maxima]	--
EMWEY_00036090	23.0964	64.6856	-0.94748	0.0024062	0.021736	sp|Q54C49|EIF3F_DICDI Eukaryotic translation initiation factor 3 subunit F OS=Dictyostelium discoideum GN=eif3f PE=3 SV=1//9.87481e-34	Eukaryotic translation initiation factor 3 subunit F OS=Dictyostelium discoideum GN=eif3f PE=3 SV=1	eukaryotic translation initiation factor 3 subunit 5, putative [Eimeria maxima]	Pfam->JAB1/Mov34/MPN/PAD-1 ubiquitin protease|Pfam->Maintenance of mitochondrial structure and function
Novel00751	439.696	295.451	0.5294	0.0024282	0.021903	formate/nitrite transporter, putative [Eimeria necatrix]	Probable formate transporter OS=Methanothermobacter thermautotrophicus GN=fdhC PE=3 SV=1	formate/nitrite transporter, putative [Eimeria tenella]	--
EMWEY_00002240	4369.73	5588.21	-0.34384	0.00246	0.022158	-//-	--	hypothetical protein, conserved [Eimeria maxima]	--
EMWEY_00009920	169.609	91.646	0.73963	0.0024749	0.022259	sp|Q2RX27|PYRD_RHORT Dihydroorotate dehydrogenase (quinone) OS=Rhodospirillum rubrum (strain ATCC 11170 / ATH 1.1.1 / DSM 467 / LMG 4362 / NCIB 8255 / S1) GN=pyrD PE=3 SV=1//5.85466e-89	Dihydroorotate dehydrogenase (quinone), mitochondrial OS=Plasmodium falciparum (isolate 3D7) GN=PFF0160c PE=1 SV=1	Dihydroorotate dehydrogenase, mitochondrial, related [Eimeria maxima]	ProSitePatterns->Dihydroorotate dehydrogenase signature 1.|TIGRFAM->pyrD_sub2: dihydroorotate dehydrogenase (fumarate)|ProSitePatterns->Dihydroorotate dehydrogenase signature 2.|Pfam->Dihydroorotate dehydrogenase
EMWEY_00038770	99.7544	181.864	-0.72705	0.0024892	0.022356	-//-	--	hypothetical protein, conserved [Eimeria maxima]	Pfam->Domain of unknown function (DUF4201)
EMWEY_00010190	25.3633	67.14	-0.92897	0.0025036	0.022421	-//-	--	hypothetical protein, conserved [Eimeria maxima]	ProSiteProfiles->Prokaryotic membrane lipoprotein lipid attachment site profile.
EMWEY_00038550	145.935	248.059	-0.66558	0.0025071	0.022421	-//-	#N/A	#N/A	#N/A
EMWEY_00039930	1839.6	2403.02	-0.37143	0.0025048	0.022421	-//-	--	hypothetical protein, conserved [Eimeria maxima]	Pfam->Cid1 family poly A polymerase
EMWEY_00018970	1333.99	1773.58	-0.3935	0.0025386	0.022664	-//-	#N/A	#N/A	#N/A
EMWEY_00039540	3468.68	4594.02	-0.38867	0.0025415	0.022664	-//-	--	hypothetical protein, conserved [Eimeria maxima]	--
EMWEY_00017340	1851.76	2477.59	-0.40135	0.0025572	0.022771	-//-	--	hypothetical protein, conserved [Eimeria maxima]	PRINTS->Pollen allergen Poa pI signature|PRINTS->Pollen allergen Poa pI signature|PRINTS->Pollen allergen Poa pI signature
EMWEY_00021870	7374.76	9362.5	-0.33396	0.0025998	0.023055	sp|O13933|ALG1_SCHPO Chitobiosyldiphosphodolichol beta-mannosyltransferase OS=Schizosaccharomyces pombe (strain 972 / ATCC 24843) GN=alg1 PE=3 SV=2//1.34127e-13	Chitobiosyldiphosphodolichol beta-mannosyltransferase OS=Schizosaccharomyces pombe (strain 972 / ATCC 24843) GN=alg1 PE=3 SV=2	beta-1,4-mannosyltransferase, putative [Eimeria maxima]	PRINTS->Type I antifreeze protein signature|PRINTS->Type I antifreeze protein signature|PRINTS->Type I antifreeze protein signature
EMWEY_00023400	284.617	178.105	0.6052	0.0025982	0.023055	-//-	--	hypothetical protein, conserved [Eimeria maxima]	PRINTS->Pollen allergen Poa pI signature|PRINTS->Pollen allergen Poa pI signature|PRINTS->Pollen allergen Poa pI signature
Novel01108	20.3102	61.2076	-0.95802	0.0026001	0.023055	adenylate kinase, putative [Eimeria praecox]	Adenylate kinase OS=Aquifex aeolicus (strain VF5) GN=adk PE=1 SV=1	adenylate kinase, putative [Eimeria praecox]	--
EMWEY_00001410	8449.91	10643	-0.3236	0.0026043	0.023059	-//-	--	hypothetical protein, conserved [Eimeria maxima]	--
EMWEY_00001010	854.988	1150.24	-0.40847	0.0026971	0.023777	sp|Q8L773|THO4A_ARATH THO complex subunit 4A OS=Arabidopsis thaliana GN=ALY1 PE=1 SV=1//1.62648e-06	#N/A	#N/A	#N/A
EMWEY_00016500	4071.82	5161.61	-0.33205	0.0026926	0.023777	sp|Q0JR55|PSS1_ORYSJ CDP-diacylglycerol--serine O-phosphatidyltransferase 1 OS=Oryza sativa subsp. japonica GN=PSS1 PE=2 SV=2//4.7595e-31	CDP-diacylglycerol--serine O-phosphatidyltransferase 1 OS=Oryza sativa subsp. japonica GN=PSS1 PE=2 SV=2	phosphatidylserine synthase, putative [Eimeria maxima]	Pfam->Phosphatidyl serine synthase
EMWEY_00034840	8333.52	6322.84	0.38267	0.0026988	0.023777	sp|Q8VY06|PREP2_ARATH Presequence protease 2, chloroplastic/mitochondrial OS=Arabidopsis thaliana GN=PREP2 PE=1 SV=1//9.43715e-23	Presequence protease 2, chloroplastic/mitochondrial OS=Arabidopsis thaliana GN=PREP2 PE=1 SV=1	zinc metalloprotease 2, putative [Eimeria maxima]	Pfam->Peptidase M16 inactive domain
EMWEY_00039070	97.5273	175.869	-0.71442	0.0027006	0.023777	-//-	--	hypothetical protein, conserved, partial [Eimeria maxima]	ProSiteProfiles->Sodium:solute symporter family profile.
Novel00812	2725.46	2040.14	0.40007	0.0027106	0.023831	sodium/hydrogen exchanger 3 protein, partial [Toxoplasma gondii FOU]	Sodium/hydrogen exchanger 8 OS=Mus musculus GN=Slc9a8 PE=2 SV=1	sodium/hydrogen exchanger 3 protein [Toxoplasma gondii RUB]	--
EMWEY_00028530	222.116	130.294	0.66773	0.0027192	0.023873	-//-	--	hypothetical protein, conserved [Eimeria maxima]	--
Novel00217	1269.14	922.028	0.43698	0.0027282	0.023918	hypothetical protein, conserved [Eimeria tenella]	--	hypothetical protein, conserved [Eimeria tenella]	--
EMWEY_00032460	412.054	269.372	0.55981	0.0027464	0.024044	-//-	--	hypothetical protein, conserved [Eimeria maxima]	--
EMWEY_00029400	594.528	410.92	0.49537	0.0027844	0.024343	-//-	--	hypothetical protein, conserved [Eimeria maxima]	--
EMWEY_00022370	259.795	399.17	-0.56181	0.0028035	0.024476	sp|O24412|PSD7A_ARATH 26S proteasome non-ATPase regulatory subunit 7 homolog A OS=Arabidopsis thaliana GN=RPN8A PE=1 SV=1//9.5312e-59	26S proteasome non-ATPase regulatory subunit 7 homolog A OS=Arabidopsis thaliana GN=RPN8A PE=1 SV=1	26S proteasome regulatory subunit, putative [Eimeria maxima]	Pfam->JAB1/Mov34/MPN/PAD-1 ubiquitin protease|Pfam->Maintenance of mitochondrial structure and function
EMWEY_00030820	631.36	866.389	-0.43274	0.0028362	0.024727	-//-	--	hypothetical protein, conserved [Eimeria maxima]	PRINTS->Ribosomal protein P2 signature|PRINTS->Ribosomal protein P2 signature
EMWEY_00024900	200.694	116.591	0.67339	0.0028754	0.025034	-//-	--	hypothetical protein, conserved [Eimeria maxima]	--
Novel02122	868.828	1249.2	-0.4878	0.0028898	0.025124	hypothetical protein, conserved [Eimeria tenella]	--	hypothetical protein, conserved [Eimeria tenella]	--
EMWEY_00033590	7204.52	5383.97	0.40166	0.0029034	0.025207	sp|Q5RCZ7|RCBT2_PONAB RCC1 and BTB domain-containing protein 2 OS=Pongo abelii GN=RCBTB2 PE=2 SV=1//5.48853e-10	RCC1 and BTB domain-containing protein 2 OS=Pongo abelii GN=RCBTB2 PE=2 SV=1	glutamic acid-rcih protein, putative [Eimeria maxima]	ProSiteProfiles->Regulator of chromosome condensation (RCC1) repeat profile.|Pfam->Regulator of chromosome condensation (RCC1) repeat|Pfam->Regulator of chromosome condensation (RCC1) repeat|ProSiteProfiles->Regulator of chromosome condensation (RCC1) repeat profile.|ProSiteProfiles->Regulator of chromosome condensation (RCC1) repeat profile.
Novel00136	118.91	57.7393	0.80681	0.0029114	0.025242	--	--	--	--
EMWEY_00047680	117.816	58.7124	0.79243	0.0029407	0.02546	-//-	--	hypothetical protein EMWEY_00047680 [Eimeria maxima]	--
EMWEY_00000700	427.213	614.399	-0.4892	0.00296	0.025557	-//-	--	hypothetical protein, conserved [Eimeria maxima]	--
EMWEY_00031220	2513.17	1938.68	0.36121	0.0029599	0.025557	sp|O14343|KLP5_SCHPO Kinesin-like protein 5 OS=Schizosaccharomyces pombe (strain 972 / ATCC 24843) GN=klp5 PE=1 SV=1//5.72703e-07	Kinesin-like protein KIP3 OS=Saccharomyces cerevisiae (strain ATCC 204508 / S288c) GN=KIP3 PE=1 SV=1	kinesin motor domain-containing protein, putative [Eimeria maxima]	Pfam->Kinesin motor domain|ProSiteProfiles->Kinesin motor domain profile.|SMART->Kinesin motor, catalytic domain. ATPase.
EMWEY_00019470	287.434	427.854	-0.52795	0.0029971	0.025841	sp|Q8KG38|GLMS_CHLTE Glutamine--fructose-6-phosphate aminotransferase [isomerizing] OS=Chlorobium tepidum (strain ATCC 49652 / DSM 12025 / NBRC 103806 / TLS) GN=glmS PE=3 SV=3//4.5106e-129	Glutamine--fructose-6-phosphate aminotransferase [isomerizing] OS=Chlorobium tepidum (strain ATCC 49652 / DSM 12025 / NBRC 103806 / TLS) GN=glmS PE=3 SV=3	glucosamine--fructose-6-phosphate aminotransferase (isomerizing), putative [Eimeria maxima]	ProSiteProfiles->Glutamine amidotransferase type 2 domain profile.|Pfam->Glutamine amidotransferase domain|ProSiteProfiles->SIS domain profile.|ProSiteProfiles->SIS domain profile.|TIGRFAM->glmS: glutamine-fructose-6-phosphate transaminase (isomerizing)|Pfam->SIS domain|Pfam->SIS domain
EMWEY_00021850	409.307	590.027	-0.49076	0.0030212	0.026013	-//-	--	hypothetical protein, conserved [Eimeria maxima]	--
EMWEY_00001620	634.433	916.322	-0.4937	0.0030315	0.026066	sp|Q7DLR9|PSB4_ARATH Proteasome subunit beta type-4 OS=Arabidopsis thaliana GN=PBG1 PE=1 SV=2//2.12901e-24	Proteasome subunit beta type-4 OS=Arabidopsis thaliana GN=PBG1 PE=1 SV=2	proteasome A-type and B-type domain-containing protein, putative [Eimeria maxima]	Pfam->Proteasome subunit|Pfam->Proteasome subunit
EMWEY_00037690	1048.23	771.552	0.42012	0.0030369	0.026077	-//-	--	hypothetical protein, conserved [Eimeria maxima]	--
EMWEY_00022960	89.0494	39.7912	0.85159	0.0030692	0.026317	sp|Q08879|FBLN1_MOUSE Fibulin-1 OS=Mus musculus GN=Fbln1 PE=1 SV=2//2.44501e-09	Micronemal protein 6 OS=Toxoplasma gondii GN=MIC6 PE=1 SV=1	microneme protein, putative [Eimeria maxima]	ProSiteProfiles->EGF-like domain profile.|SMART->Epidermal growth factor-like domain.|SMART->Epidermal growth factor-like domain.|SMART->Epidermal growth factor-like domain.|SMART->Epidermal growth factor-like domain.|SMART->Epidermal growth factor-like domain.
EMWEY_00025430	394.496	566.029	-0.48563	0.0030972	0.026466	-//-	--	hypothetical protein EMWEY_00025430 [Eimeria maxima]	--
EMWEY_00034350	328.079	483.731	-0.51582	0.0030992	0.026466	-//-	--	hypothetical protein, conserved [Eimeria maxima]	ProSiteProfiles->PLAT domain profile.
Novel02424	170.822	93.7624	0.72207	0.0030946	0.026466	--	--	--	--
EMWEY_00027320	287.489	182.319	0.58904	0.0031113	0.026533	sp|Q54EY2|EI2BB_DICDI Translation initiation factor eIF-2B subunit beta OS=Dictyostelium discoideum GN=eif2b2 PE=3 SV=1//7.32564e-13	Translation initiation factor eIF-2B subunit beta OS=Dictyostelium discoideum GN=eif2b2 PE=3 SV=1	eukaryotic translation initiation factor 2b, putative [Eimeria maxima]	Pfam->Initiation factor 2 subunit family
EMWEY_00045820	278.501	434.874	-0.57721	0.003137	0.026715	-//-	--	hypothetical protein EAH_00051470, partial [Eimeria acervulina]	PRINTS->Kv1.4 voltage-gated K+ channel signature|PRINTS->Kv1.4 voltage-gated K+ channel signature
EMWEY_00012300	334.824	487.71	-0.50322	0.0031427	0.026728	sp|Q63570|PRS6B_RAT 26S protease regulatory subunit 6B OS=Rattus norvegicus GN=Psmc4 PE=1 SV=1//1.06754e-25	26S protease regulatory subunit 6B OS=Rattus norvegicus GN=Psmc4 PE=1 SV=1	26S protease regulatory subunit 6b, related [Eimeria maxima]	Pfam->ATPase family associated with various cellular activities (AAA)
EMWEY_00017280	52.9873	109.395	-0.80605	0.0031696	0.02692	-//-	--	hypothetical protein, conserved [Eimeria maxima]	--
Novel02166	15811.5	12583.7	0.32	0.0032352	0.02744	Phosphoribosyltransferase domain-containing protein 1, related [Eimeria tenella]	Hypoxanthine-guanine-xanthine phosphoribosyltransferase OS=Plasmodium falciparum (isolate FCR-3 / Gambia) GN=LACZ PE=1 SV=1	Phosphoribosyltransferase domain-containing protein 1, related [Eimeria tenella]	--
EMWEY_00043120	290.81	432.691	-0.52559	0.0032658	0.027662	-//-	--	hypothetical protein, conserved [Eimeria maxima]	--
Novel02571	458.827	314.334	0.50431	0.0032731	0.027686	--	--	--	--
EMWEY_00044270	1610.97	2104.2	-0.37004	0.0033244	0.028082	-//-	--	hypothetical protein, conserved [Eimeria maxima]	--
Novel02741	77.208	29.8823	0.90641	0.003331	0.0281	--	--	--	--
Novel02594	718.014	515.941	0.44934	0.0033456	0.028185	putative Tim10/DDP family zinc finger containing protein [Neospora caninum Liverpool]>gi|325119251|emb|CBZ54805.1| putative Tim10/DDP family zinc finger containing protein [Neospora caninum Liverpool]>gi|820693783|tpe|CEL69524.1| TPA: Tim10/DDP family zinc finger containing protein,putative [Neospora caninum Liverpool]	Ribosome biogenesis protein 15 OS=Saccharomyces cerevisiae (strain ATCC 204508 / S288c) GN=NOP15 PE=1 SV=1	TIM10 family protein, putative [Hammondia hammondi]>gi|661334556|gb|KEP62700.1| TIM10 family protein, putative [Hammondia hammondi]	--
EMWEY_00014970	333.66	217.053	0.56041	0.0033683	0.028312	-//-	--	hypothetical protein EMWEY_00014970 [Eimeria maxima]	--
Novel00851	306.058	196.211	0.57756	0.0033697	0.028312	hypothetical protein, conserved [Eimeria acervulina]	--	hypothetical protein, conserved [Eimeria tenella]	--
EMWEY_00011350	727.06	989.89	-0.4227	0.0034168	0.028669	sp|Q86U06|RBM23_HUMAN Probable RNA-binding protein 23 OS=Homo sapiens GN=RBM23 PE=1 SV=1//4.60276e-29	Probable RNA-binding protein 23 OS=Homo sapiens GN=RBM23 PE=1 SV=1	splicing factor protein, putative [Eimeria maxima]	Pfam->RNA recognition motif. (a.k.a. RRM, RBD, or RNP domain)|Pfam->RNA recognition motif. (a.k.a. RRM, RBD, or RNP domain)|Pfam->RNA recognition motif. (a.k.a. RRM, RBD, or RNP domain)|Pfam->linker between RRM2 and RRM3 domains in RBM39 protein|SMART->RNA recognition motif|SMART->RNA recognition motif|SMART->RNA recognition motif|SMART->RNA recognition motif|SMART->RNA recognition motif|SMART->R…
EMWEY_00032770	166.856	266.185	-0.59916	0.0034238	0.028689	-//-	--	hypothetical protein, conserved [Eimeria maxima]	--
EMWEY_00000750	11254.2	8918.89	0.32554	0.0034636	0.028984	-//-	--	zinc finger (C3HC4 type) / FHA domain-containing protein, putative [Eimeria maxima]	--
Novel02848	456.53	643.605	-0.46463	0.0034703	0.029002	hypothetical protein [Eimeria tenella]	Proteasome subunit beta type-7 OS=Dictyostelium discoideum GN=psmB7 PE=3 SV=1	hypothetical protein [Eimeria tenella]	--
EMWEY_00059100	1143.35	1525.68	-0.39714	0.0034823	0.029063	-//-	--	hypothetical protein, conserved, partial [Eimeria maxima]	PRINTS->Pollen allergen Poa pI signature|PRINTS->Pollen allergen Poa pI signature
Novel02500	34.9409	81.2818	-0.86315	0.0034882	0.029073	--	--	--	--
EMWEY_00034010	179.746	101.147	0.6961	0.0035555	0.029594	-//-	--	ankyrin repeat-containing protein, putative [Eimeria maxima]	Pfam->Ankyrin repeats (3 copies)|ProSiteProfiles->Ankyrin repeat region circular profile.
EMWEY_00002270	1667.55	2206.6	-0.38688	0.0035746	0.029697	-//-	--	hypothetical protein, conserved [Eimeria maxima]	--
EMWEY_00022940	1164.37	1532.6	-0.37997	0.0035774	0.029697	-//-	--	hypothetical protein, conserved [Eimeria maxima]	--
EMWEY_00049370	5223.9	3785.21	0.4388	0.003604	0.029878	-//-	--	hypothetical protein, conserved [Eimeria maxima]	PRINTS->Type I antifreeze protein signature|PRINTS->Type I antifreeze protein signature|PRINTS->Type I antifreeze protein signature
EMWEY_00050580	1101.14	1496.64	-0.42028	0.0036291	0.030047	-//-	--	hypothetical protein, conserved [Eimeria maxima]	--
EMWEY_00040780	4536.02	5939.64	-0.37324	0.0036394	0.030092	-//-	--	hypothetical protein, conserved [Eimeria maxima]	ProSitePatterns->Kazal serine protease inhibitors family signature.
EMWEY_00032970	573.704	796.593	-0.44514	0.0037083	0.030621	-//-	--	AT hook motif-containing protein, putative [Eimeria acervulina]	Pfam->Keratin, high sulfur B2 protein
EMWEY_00051170	136.962	73.2713	0.73521	0.0037787	0.031162	-//-	--	hypothetical protein, conserved [Eimeria maxima]	ProSiteProfiles->Prokaryotic membrane lipoprotein lipid attachment site profile.
EMWEY_00050960	455.433	647.304	-0.47387	0.0038054	0.03134	-//-	--	hypothetical protein, conserved [Eimeria maxima]	--
EMWEY_00022550	1487.47	1929.01	-0.36052	0.0038301	0.031502	-//-	--	hypothetical protein, conserved [Eimeria maxima]	Pfam->Killing trait
EMWEY_00000740	4793.1	3713.27	0.35497	0.003869	0.031781	-//-	--	hypothetical protein EMWEY_00000740 [Eimeria maxima]	ProSiteProfiles->Lectin domain of ricin B chain profile.
EMWEY_00038450	8983.18	11573.9	-0.35234	0.0038846	0.031867	-//-	--	hypothetical protein EMWEY_00038450 [Eimeria maxima]	--
EMWEY_00002450	7395.87	5860.93	0.32521	0.0039074	0.032012	sp|A4SDE2|END4_PROVI Probable endonuclease 4 OS=Prosthecochloris vibrioformis (strain DSM 265) GN=nfo PE=3 SV=1//3.53594e-88	Probable endonuclease 4 OS=Prosthecochloris vibrioformis (strain DSM 265) GN=nfo PE=3 SV=1	endonuclease V, putative [Eimeria maxima]	ProSitePatterns->AP endonucleases family 2 signature 1.|Hamap->Probable endonuclease 4 [nfo].|SMART->AP endonuclease family 2|TIGRFAM->nfo: apurinic endonuclease (APN1)|Pfam->Xylose isomerase-like TIM barrel|ProSitePatterns->AP endonucleases family 2 signature 2.|ProSiteProfiles->AP endonucleases family 2 profile.
EMWEY_00051350	549.025	385.546	0.47585	0.0039346	0.032193	sp|Q96RW7|HMCN1_HUMAN Hemicentin-1 OS=Homo sapiens GN=HMCN1 PE=1 SV=2//2.65211e-11	Hemicentin-1 OS=Homo sapiens GN=HMCN1 PE=1 SV=2	microneme protein 2, putative [Eimeria maxima]	SMART->von Willebrand factor (vWF) type A domain|Pfam->Thrombospondin type 1 domain|Pfam->Thrombospondin type 1 domain|Pfam->Thrombospondin type 1 domain|Pfam->Thrombospondin type 1 domain|ProSiteProfiles->Thrombospondin type-1 (TSP1) repeat profile.|Pfam->von Willebrand factor type A domain|PRINTS->Von Willebrand factor type A domain signature|PRINTS->Von Willebrand factor type A domain signatur…
EMWEY_00019450	54.1055	19.3886	0.91179	0.0039588	0.032348	-//-	--	hypothetical protein, conserved [Eimeria maxima]	--
EMWEY_00025720	1171.02	1553.36	-0.38929	0.0039952	0.032603	-//-	--	hypothetical protein, conserved [Eimeria maxima]	PRINTS->Type I antifreeze protein signature|PRINTS->Type I antifreeze protein signature|PRINTS->Type I antifreeze protein signature
EMWEY_00024210	2189.98	1693.99	0.35684	0.0040548	0.033047	-//-	--	hypothetical protein, conserved [Eimeria maxima]	PRINTS->Type I antifreeze protein signature|PRINTS->Type I antifreeze protein signature|PRINTS->Type I antifreeze protein signature
EMWEY_00013040	616.564	849.21	-0.43594	0.0040811	0.033174	sp|B7F845|R10A_ORYSJ 60S ribosomal protein L10a OS=Oryza sativa subsp. japonica GN=RPL10A PE=1 SV=1//2.03588e-72	60S ribosomal protein L10a OS=Oryza sativa subsp. japonica GN=RPL10A PE=1 SV=1	60S ribosomal protein L10a, putative [Eimeria maxima]	Pfam->Ribosomal protein L1p/L10e family|ProSitePatterns->Ribosomal protein L1 signature.
Novel01693	1033.12	772.415	0.39987	0.0040792	0.033174	--	--	--	--
EMWEY_00040500	24260	30529.3	-0.32147	0.0041898	0.034013	sp|P21616|AVP_VIGRR Pyrophosphate-energized vacuolar membrane proton pump OS=Vigna radiata var. radiata PE=1 SV=4//0	Pyrophosphate-energized vacuolar membrane proton pump OS=Vigna radiata var. radiata PE=1 SV=4	H+-translocating inorganic pyrophosphatase TVP, putative [Eimeria maxima]	TIGRFAM->V_PPase: V-type H(+)-translocating pyrophosphatase|Pfam->Inorganic H+ pyrophosphatase|Hamap->Putative K(+)-stimulated pyrophosphate-energized sodium pump [hppA].
EMWEY_00001680	662.827	893.639	-0.40937	0.0042077	0.034112	-//-	--	immunoglobulin-binding protein, putative [Eimeria maxima]	Pfam->TAP42-like family
Novel01936	4389.1	3384.38	0.36017	0.0042128	0.034112	AGC kinase, putative [Eimeria maxima]	--	AGC kinase, putative [Eimeria maxima]	--
EMWEY_00011720	1280.33	948.332	0.41144	0.0042339	0.034238	-//-	#N/A	#N/A	#N/A
EMWEY_00028910	285.818	182.429	0.57691	0.0042956	0.034692	-//-	Uro-adherence factor A OS=Staphylococcus saprophyticus subsp. saprophyticus (strain ATCC 15305 / DSM 20229) GN=uafA PE=1 SV=1	hypothetical protein, conserved [Eimeria maxima]	--
EMWEY_00029660	61.9906	121.003	-0.76039	0.0043164	0.03477	sp|Q38873|CDPK7_ARATH Calcium-dependent protein kinase 7 OS=Arabidopsis thaliana GN=CPK7 PE=2 SV=1//4.4601e-40	Calcium-dependent protein kinase 3 OS=Arabidopsis thaliana GN=CPK3 PE=1 SV=1	CAM kinase, CDPK family, putative [Eimeria maxima]	ProSiteProfiles->Protein kinase domain profile.|ProSitePatterns->Serine/Threonine protein kinases active-site signature.|Pfam->Protein kinase domain|SMART->Serine/Threonine protein kinases, catalytic domain|ProSitePatterns->Protein kinases ATP-binding region signature.
EMWEY_00058780	9104.43	7262.48	0.3163	0.0043143	0.03477	-//-	--	hypothetical protein, conserved [Eimeria maxima]	Pfam->DnaJ domain|ProSiteProfiles->dnaJ domain profile.|PRINTS->DnaJ domain signature|PRINTS->DnaJ domain signature|SMART->DnaJ molecular chaperone homology domain
EMWEY_00002870	302.648	193.64	0.57388	0.0043257	0.034801	sp|Q96VA4|GLGB_ASPOR 1,4-alpha-glucan-branching enzyme OS=Aspergillus oryzae (strain ATCC 42149 / RIB 40) GN=gbeA PE=2 SV=1//8.44578e-80	1,4-alpha-glucan-branching enzyme OS=Aspergillus oryzae (strain ATCC 42149 / RIB 40) GN=gbeA PE=2 SV=1	1,4-alpha-glucan branching enzyme isoform 2 , related [Eimeria maxima]	Pfam->Starch synthase catalytic domain|Pfam->Alpha amylase, catalytic domain|Pfam->Carbohydrate-binding module 48 (Isoamylase N-terminal domain)
Novel00916	192.207	113.887	0.64898	0.0043433	0.034897	WD domain, G-beta repeat-containing protein, putative [Eimeria tenella]	WD repeat-containing protein 92 OS=Bos taurus GN=WDR92 PE=2 SV=1	WD domain, G-beta repeat-containing protein, putative [Eimeria tenella]	--
Novel00690	85.1298	38.5088	0.82994	0.0043606	0.034965	putative oligoendopeptidase F [Neospora caninum Liverpool]>gi|325120023|emb|CBZ55576.1| putative oligoendopeptidase F [Neospora caninum Liverpool]>gi|820694578|tpe|CEL70318.1| TPA: oligoendopeptidase F, putative [Neospora caninum Liverpool]	Oligoendopeptidase F, chromosomal OS=Lactococcus lactis subsp. cremoris GN=pepF2 PE=3 SV=1	putative oligoendopeptidase F [Neospora caninum Liverpool]>gi|325120023|emb|CBZ55576.1| putative oligoendopeptidase F [Neospora caninum Liverpool]>gi|820694578|tpe|CEL70318.1| TPA: oligoendopeptidase F, putative [Neospora caninum Liverpool]	--
Novel02029	170.767	97.0918	0.6848	0.004363	0.034965	microneme protein MIC3, putative [Eimeria necatrix]	--	microneme protein MIC3, putative [Eimeria necatrix]	--
EMWEY_00025960	4246.87	5339.89	-0.32036	0.0043707	0.034982	sp|Q91W86|VPS11_MOUSE Vacuolar protein sorting-associated protein 11 homolog OS=Mus musculus GN=Vps11 PE=1 SV=3//6.20483e-28	--	hypothetical protein, conserved [Eimeria maxima]	Pfam->Vacuolar protein sorting protein 11 C terminal
EMWEY_00016380	963.636	1325.25	-0.43373	0.0043863	0.03505	-//-	--	hypothetical protein, conserved [Eimeria maxima]	--
EMWEY_00033010	136.959	225.61	-0.62673	0.0044014	0.03505	-//-	--	GTP-binding protein, putative [Eimeria maxima]	PRINTS->GTP1/OBG GTP-binding protein family signature|PRINTS->GTP1/OBG GTP-binding protein family signature|PRINTS->GTP1/OBG GTP-binding protein family signature|Pfam->50S ribosome-binding GTPase
EMWEY_00042170	161.174	257.529	-0.59731	0.0044015	0.03505	-//-	--	tubulin-specific chaperone, putative [Eimeria maxima]	Pfam->CAP-Gly domain
Novel00146	300.956	195.516	0.55987	0.0043907	0.03505	hypothetical protein, conserved [Eimeria brunetti]	--	hypothetical protein, conserved [Eimeria brunetti]	--
EMWEY_00042950	103.152	50.8817	0.78211	0.0044609	0.035432	-//-	--	hypothetical protein EMWEY_00042950 [Eimeria maxima]	ProSiteProfiles->ABC transporter integral membrane type-1 domain profile.
EMWEY_00059970	597.686	413.235	0.49142	0.0044593	0.035432	-//-	--	46 kDa FK506-binding nuclear protein, putative, partial [Eimeria maxima]	--
Novel01188	597.518	816.051	-0.42419	0.0044991	0.03569	hypothetical protein, conserved [Eimeria acervulina]	--	hypothetical protein, conserved [Eimeria acervulina]	--
EMWEY_00015430	398.376	583.294	-0.506	0.0046175	0.036491	-//-	--	hypothetical protein, conserved [Eimeria maxima]	ProSitePatterns->Eukaryotic thiol (cysteine) proteases cysteine active site.
EMWEY_00047160	131.808	231.921	-0.68283	0.0046164	0.036491	-//-	--	hypothetical protein EMWEY_00047160 [Eimeria maxima]	Pfam->TPR repeat
Novel00309	241.162	367.322	-0.54809	0.0046135	0.036491	zinc finger, C3HC4 type (RING finger) domain-containing protein, partial [Toxoplasma gondii p89]	E3 ubiquitin-protein ligase RNF130 OS=Mus musculus GN=Rnf130 PE=2 SV=1	hypothetical protein [Paramecium tetraurelia strain d4-2]>gi|124398735|emb|CAK64232.1| unnamed protein product [Paramecium tetraurelia]	--
EMWEY_00039460	297.595	194.006	0.55495	0.0046273	0.036522	-//-	--	hypothetical protein, conserved [Eimeria maxima]	PRINTS->Kv1.4 voltage-gated K+ channel signature|PRINTS->Kv1.4 voltage-gated K+ channel signature
EMWEY_00056850	14734.2	18405.3	-0.31154	0.0046583	0.03672	sp|Q7X659|VP35A_ARATH Vacuolar protein sorting-associated protein 35A OS=Arabidopsis thaliana GN=VPS35A PE=1 SV=1//1.34576e-40	Vacuolar protein sorting-associated protein 35 OS=Bos taurus GN=VPS35 PE=2 SV=1	vacuolar sorting protein 35, putative [Eimeria maxima]	Pfam->Vacuolar protein sorting-associated protein 35
EMWEY_00036840	75.5338	138.772	-0.71521	0.0046758	0.036766	-//-	--	hypothetical protein EMWEY_00036840 [Eimeria maxima]	--
Novel02461	1351.1	1856.85	-0.43221	0.0046754	0.036766	TPA: NEK kinase [Toxoplasma gondii VEG]	Serine/threonine-protein kinase Nek1 OS=Mus musculus GN=Nek1 PE=1 SV=2	TPA: NEK kinase [Toxoplasma gondii VEG]	--
EMWEY_00008370	403.484	577.072	-0.47922	0.0047186	0.037009	sp|A4III8|IFT56_XENTR Intraflagellar transport protein 56 OS=Xenopus tropicalis GN=ttc26 PE=2 SV=1//6.00881e-31	Intraflagellar transport protein 56 OS=Xenopus tropicalis GN=ttc26 PE=2 SV=1	hypothetical protein, conserved [Eimeria maxima]	ProSiteProfiles->TPR repeat region circular profile.|SMART->Tetratricopeptide repeats|SMART->Tetratricopeptide repeats|SMART->Tetratricopeptide repeats|SMART->Tetratricopeptide repeats|Pfam->Tetratricopeptide repeat
EMWEY_00053740	840.382	1110.37	-0.38377	0.0047179	0.037009	sp|Q42877|RPB2_SOLLC DNA-directed RNA polymerase II subunit RPB2 OS=Solanum lycopersicum GN=RPB2 PE=2 SV=1//0	#N/A	#N/A	#N/A
Novel01569	55.2725	19.2592	0.90328	0.0047415	0.037141	--	--	--	--
EMWEY_00004210	2990.23	2365.06	0.32718	0.0048032	0.037536	-//-	Putative protein TPRXL OS=Homo sapiens GN=TPRXL PE=5 SV=2	hypothetical protein, conserved [Eimeria maxima]	ProSiteProfiles->BTB domain profile.|Pfam->BTB/POZ domain
EMWEY_00036690	11960.5	9042.32	0.3851	0.0048038	0.037536	sp|Q12697|YPK9_YEAST Vacuolar cation-transporting ATPase YPK9 OS=Saccharomyces cerevisiae (strain ATCC 204508 / S288c) GN=YPK9 PE=1 SV=1//2.43876e-13	Vacuolar cation-transporting ATPase YPK9 OS=Saccharomyces cerevisiae (strain ATCC 204508 / S288c) GN=YPK9 PE=1 SV=1	cation-transporting ATPase, putative [Eimeria maxima]	Pfam->haloacid dehalogenase-like hydrolase|ProSitePatterns->E1-E2 ATPases phosphorylation site.
EMWEY_00020880	14184	17679.5	-0.30861	0.0048226	0.037589	-//-	--	Protein containing a possible START(Steroidogenic acute regulatory (STAR) related lipid transfer) domain, related [Eimeria maxima]	ProSiteProfiles->START domain profile.|Pfam->START domain
EMWEY_00033530	568.685	406.068	0.45455	0.00482	0.037589	-//-	--	hypothetical protein EMWEY_00033530 [Eimeria maxima]	--
EMWEY_00003620	1224.06	1598.96	-0.36919	0.0048325	0.037619	sp|P41001|TOP2_PLAFK DNA topoisomerase 2 OS=Plasmodium falciparum (isolate K1 / Thailand) GN=TOP2 PE=3 SV=1//0	DNA topoisomerase 2 OS=Plasmodium falciparum (isolate K1 / Thailand) GN=TOP2 PE=3 SV=1	DNA topoisomerase II, putative [Eimeria maxima]	Pfam->C-terminal associated domain of TOPRIM|Pfam->Histidine kinase-, DNA gyrase B-, and HSP90-like ATPase|Pfam->Toprim domain|PRINTS->DNA topoisomerase II family signature|PRINTS->DNA topoisomerase II family signature|PRINTS->DNA topoisomerase II family signature|PRINTS->DNA topoisomerase II family signature|PRINTS->DNA topoisomerase II family signature|PRINTS->DNA topoisomerase II family signat…
EMWEY_00033630	3228.85	4128.99	-0.34177	0.0049314	0.038341	sp|Q9UII4|HERC5_HUMAN E3 ISG15--protein ligase HERC5 OS=Homo sapiens GN=HERC5 PE=1 SV=2//6.80286e-08	Ultraviolet-B receptor UVR8 OS=Arabidopsis thaliana GN=UVR8 PE=1 SV=1	regulator of chromosome condensation domain-containing protein, putative [Eimeria maxima]	ProSiteProfiles->Regulator of chromosome condensation (RCC1) repeat profile.|Pfam->Regulator of chromosome condensation (RCC1) repeat|Pfam->Regulator of chromosome condensation (RCC1) repeat|Pfam->Regulator of chromosome condensation (RCC1) repeat|Pfam->Regulator of chromosome condensation (RCC1) repeat|Pfam->Regulator of chromosome condensation (RCC1) repeat|ProSiteProfiles->Regulator of chromos…
Novel02326	1207.31	1595.04	-0.38288	0.0049491	0.038431	CAM kinase, CDPK family TgPK6, putative [Eimeria necatrix]	Calcium-dependent protein kinase 2 OS=Plasmodium falciparum (isolate K1 / Thailand) GN=CPK2 PE=1 SV=3	CAM kinase, CDPK family TgPK6, putative [Eimeria necatrix]	--
EMWEY_00027610	955.448	1251.3	-0.37229	0.0049804	0.038626	sp|Q9SLG9|PI5K5_ARATH Phosphatidylinositol 4-phosphate 5-kinase 5 OS=Arabidopsis thaliana GN=PIP5K5 PE=2 SV=1//9.99523e-09	Phosphatidylinositol 4-phosphate 5-kinase 5 OS=Arabidopsis thaliana GN=PIP5K5 PE=2 SV=1	MORN repeat-containing protein, putative [Eimeria maxima]	SMART->Possible plasma membrane-binding motif in junctophilins, PIP-5-kinases and protein kinases.|SMART->Possible plasma membrane-binding motif in junctophilins, PIP-5-kinases and protein kinases.|SMART->Possible plasma membrane-binding motif in junctophilins, PIP-5-kinases and protein kinases.|SMART->Possible plasma membrane-binding motif in junctophilins, PIP-5-kinases and protein kinases.|SMA…
Novel01417	222.119	134.122	0.6267	0.0050056	0.038774	--	--	--	--
EMWEY_00051140	555.896	386.38	0.48589	0.0050362	0.038962	-//-	#N/A	#N/A	#N/A
EMWEY_00010030	11886.8	9323.21	0.33815	0.0050591	0.039042	-//-	--	hypothetical protein, conserved [Eimeria maxima]	Pfam->PGAP1-like protein
EMWEY_00016970	2650.11	2085.08	0.33388	0.0050529	0.039042	-//-	--	hypothetical protein, conserved [Eimeria maxima]	Pfam->Serine aminopeptidase, S33|Pfam->Serine aminopeptidase, S33
EMWEY_00054720	715.356	978.057	-0.42604	0.0050767	0.03913	-//-	#N/A	#N/A	#N/A
EMWEY_00021700	9957.42	7657.72	0.36331	0.0051146	0.039325	-//-	--	hypothetical protein, conserved [Eimeria maxima]	--
EMWEY_00026060	6544.81	8156.11	-0.30827	0.0051085	0.039325	-//-	--	hypothetical protein, conserved [Eimeria maxima]	--
EMWEY_00022630	589.627	395.301	0.52599	0.0052583	0.040331	sp|Q8H4D4|TYW23_ORYSJ tRNA wybutosine-synthesizing protein 2/3/4 OS=Oryza sativa subsp. japonica GN=Os07g0515000 PE=2 SV=1//6.53617e-07	--	hypothetical protein, conserved [Eimeria maxima]	Pfam->Kelch motif
Novel00985	885.701	635.081	0.44967	0.0052579	0.040331	hypothetical protein, conserved [Eimeria necatrix]	--	hypothetical protein, conserved [Eimeria tenella]	--
EMWEY_00029280	1361.76	1748.51	-0.34695	0.005289	0.040517	-//-	--	hypothetical protein, conserved [Eimeria maxima]	--
EMWEY_00041880	3015.5	3776.54	-0.3146	0.0053072	0.040606	-//-	--	zinc finger (C3HC4 RING finger) protein, putative [Eimeria maxima]	PRINTS->Type I antifreeze protein signature|PRINTS->Type I antifreeze protein signature|PRINTS->Type I antifreeze protein signature
EMWEY_00032300	3843.39	4886.12	-0.33411	0.0053241	0.040636	-//-	--	hypothetical protein, conserved [Eimeria maxima]	ProSiteProfiles->ABC transporter integral membrane type-1 domain profile.
EMWEY_00041120	325.705	477.545	-0.50613	0.0053223	0.040636	-//-	--	hypothetical protein, conserved [Eimeria maxima]	Pfam->Radial spoke protein 3
Novel02256	71.5774	30.8866	0.83817	0.0053407	0.040713	SAG family member, partial [Eimeria maxima]	--	SAG family member, partial [Eimeria maxima]	--
Novel00235	856.161	1125.74	-0.37718	0.00541	0.041191	--	--	--	--
EMWEY_00059220	188.208	110.668	0.6492	0.0054199	0.041216	-//-	--	hypothetical protein EMWEY_00059220, partial [Eimeria maxima]	--
EMWEY_00015860	209.649	127.88	0.61691	0.005431	0.04125	-//-	--	hypothetical protein, conserved [Eimeria maxima]	--
Novel00357	782.226	1054.96	-0.40888	0.0054375	0.04125	hypothetical protein, conserved [Eimeria brunetti]	GA-binding protein subunit beta-2 OS=Mus musculus GN=Gabpb2 PE=1 SV=2	hypothetical protein, conserved [Eimeria brunetti]	--
EMWEY_00000990	512.456	357.392	0.48136	0.0054703	0.041449	-//-	--	hypothetical protein EMWEY_00000990 [Eimeria maxima]	--
EMWEY_00004820	269.971	173.863	0.56469	0.0054783	0.041459	sp|Q63170|DYH7_RAT Dynein heavy chain 7, axonemal OS=Rattus norvegicus GN=Dnah7 PE=2 SV=2//3.60861e-18	Dynein heavy chain 3, axonemal OS=Mus musculus GN=Dnah3 PE=2 SV=2	hypothetical protein EMWEY_00004820 [Eimeria maxima]	Pfam->Dynein heavy chain, N-terminal region 2|Pfam->Dynein heavy chain and region D6 of dynein motor|Pfam->Dynein heavy chain and region D6 of dynein motor|Pfam->P-loop containing dynein motor region D3|Pfam->Microtubule-binding stalk of dynein motor|Pfam->ATP-binding dynein motor region D5|Pfam->P-loop containing dynein motor region D4|Pfam->Hydrolytic ATP binding site of dynein motor region D1
EMWEY_00029200	1081.55	1406.32	-0.36288	0.0055158	0.041692	sp|Q8BVQ5|PPME1_MOUSE Protein phosphatase methylesterase 1 OS=Mus musculus GN=Ppme1 PE=1 SV=5//1.28667e-27	#N/A	#N/A	#N/A
EMWEY_00038960	21.41	57.4013	-0.87715	0.0055228	0.041695	sp|B7EA73|PSA_ORYSJ Puromycin-sensitive aminopeptidase OS=Oryza sativa subsp. japonica GN=Os08g0562700 PE=2 SV=1//2.00195e-09	Puromycin-sensitive aminopeptidase OS=Oryza sativa subsp. japonica GN=Os08g0562700 PE=2 SV=1	hypothetical protein, conserved, partial [Eimeria maxima]	Pfam->Domain of unknown function (DUF3458)|Pfam->Peptidase family M1
EMWEY_00014090	175.893	274.056	-0.56916	0.0055314	0.041709	-//-	--	ABC transporter, putative [Eimeria maxima]	ProSiteProfiles->ATP-binding cassette, ABC transporter-type domain profile.|SMART->ATPases associated with a variety of cellular activities|SMART->ATPases associated with a variety of cellular activities|ProSitePatterns->ABC transporters family signature.|ProSiteProfiles->ATP-binding cassette, ABC transporter-type domain profile.|Pfam->ABC transporter|Pfam->ABC transporter|Pfam->ABC transporter|P…
EMWEY_00041340	131.912	216.427	-0.61868	0.0055588	0.041865	-//-	--	hypothetical protein, conserved [Eimeria maxima]	PRINTS->Type I antifreeze protein signature|PRINTS->Type I antifreeze protein signature|PRINTS->Type I antifreeze protein signature
EMWEY_00005530	4703.01	6107.6	-0.36139	0.0055981	0.04211	-//-	--	hypothetical protein, conserved [Eimeria maxima]	--
Novel00295	728.756	974.429	-0.39725	0.0056159	0.042193	hypothetical protein, conserved [Eimeria acervulina]	--	hypothetical protein, conserved [Eimeria acervulina]	--
EMWEY_00008610	219.217	134.438	0.61297	0.00567	0.042549	-//-	--	hypothetical protein, conserved [Eimeria maxima]	--
EMWEY_00059060	70.997	30.0621	0.84006	0.0056813	0.042583	sp|P13399|TA4_EIMTE Sporulated oocyst TA4 antigen OS=Eimeria tenella PE=1 SV=2//3.82285e-08	Sporulated oocyst TA4 antigen OS=Eimeria tenella PE=1 SV=2	SAG family member, partial [Eimeria maxima]	Pfam->Sporozoite TA4 surface antigen
EMWEY_00042680	1347.29	1033.56	0.36613	0.005714	0.042776	sp|Q8IED2|SMC2_PLAF7 Structural maintenance of chromosomes protein 2 OS=Plasmodium falciparum (isolate 3D7) GN=MAL13P1.96 PE=3 SV=1//1.04064e-69	Structural maintenance of chromosomes protein 2 OS=Plasmodium falciparum (isolate 3D7) GN=MAL13P1.96 PE=3 SV=1	hypothetical protein, conserved, partial [Eimeria maxima]	Pfam->RecF/RecN/SMC N terminal domain
EMWEY_00050270	2102.88	2660.62	-0.32787	0.0057253	0.042809	sp|O24473|IF2B_WHEAT Eukaryotic translation initiation factor 2 subunit beta OS=Triticum aestivum PE=1 SV=1//2.27181e-49	Eukaryotic translation initiation factor 2 subunit beta OS=Triticum aestivum PE=1 SV=1	translation initiation factor 2 beta, putative [Eimeria maxima]	Pfam->Domain found in IF2B/IF5|SMART->domain present in translation initiation factor eIF2B and eIF5
EMWEY_00054850	5006.69	3829.29	0.37004	0.005746	0.042913	-//-	--	hypothetical protein EMWEY_00054850 [Eimeria maxima]	--
EMWEY_00035640	4467.06	5722.21	-0.34379	0.0057827	0.043136	sp|Q9LT02|PDR2_ARATH Probable manganese-transporting ATPase PDR2 OS=Arabidopsis thaliana GN=PDR2 PE=1 SV=1//9.25888e-07	Probable manganese-transporting ATPase PDR2 OS=Arabidopsis thaliana GN=PDR2 PE=1 SV=1	cation-transporting ATPase, putative [Eimeria maxima]	PRINTS->P-type cation-transporting ATPase superfamily signature|PRINTS->P-type cation-transporting ATPase superfamily signature|PRINTS->P-type cation-transporting ATPase superfamily signature|Pfam->haloacid dehalogenase-like hydrolase
EMWEY_00003740	42.8292	13.1375	0.89746	0.0058111	0.043296	-//-	--	dynein light chain, putative [Eimeria maxima]	--
EMWEY_00041600	38.3351	83.6571	-0.80695	0.0059444	0.044236	-//-	--	hypothetical protein, conserved [Eimeria maxima]	--
Novel02473	45.0746	94.7764	-0.78814	0.005953	0.044248	unnamed protein product [Vitrella brassicaformis CCMP3155]	--	unnamed protein product [Vitrella brassicaformis CCMP3155]	--
Novel00642	95.2787	46.6679	0.77398	0.0059727	0.044341	--	--	--	--
EMWEY_00036970	457.15	319.827	0.4768	0.0060684	0.044998	-//-	--	hypothetical protein, conserved [Eimeria maxima]	PRINTS->Type I antifreeze protein signature|PRINTS->Type I antifreeze protein signature|PRINTS->Type I antifreeze protein signature
EMWEY_00025100	1504.7	1939.94	-0.35177	0.0061709	0.045704	sp|Q9Y7N0|BDF1_SCHPO SWR1 complex bromodomain subunit bdf1 OS=Schizosaccharomyces pombe (strain 972 / ATCC 24843) GN=bdf1 PE=1 SV=1//1.2296e-07	SWR1 complex bromodomain subunit bdf1 OS=Schizosaccharomyces pombe (strain 972 / ATCC 24843) GN=bdf1 PE=1 SV=1	bromodomain-containing protein, putative [Eimeria maxima]	Pfam->Bromodomain|Pfam->Bromodomain|ProSiteProfiles->Bromodomain profile.|ProSitePatterns->Bromodomain signature.|SMART->bromo domain|SMART->bromo domain|ProSiteProfiles->Bromodomain profile.|PRINTS->Bromodomain signature|PRINTS->Bromodomain signature|PRINTS->Bromodomain signature|PRINTS->Bromodomain signature
EMWEY_00012580	149.931	85.3157	0.67443	0.0061955	0.045778	sp|Q3SZ85|PTRD1_BOVIN Putative peptidyl-tRNA hydrolase PTRHD1 OS=Bos taurus GN=PTRHD1 PE=2 SV=2//1.87632e-17	Putative peptidyl-tRNA hydrolase PTRHD1 OS=Bos taurus GN=PTRHD1 PE=2 SV=2	hypothetical protein, conserved [Eimeria maxima]	Pfam->Peptidyl-tRNA hydrolase PTH2
Novel02588	379.343	529.675	-0.44867	0.0061895	0.045778	actin, putative [Eimeria acervulina]	Alpha-centractin OS=Canis familiaris GN=ACTR1A PE=2 SV=1	actin, putative [Eimeria acervulina]	--
EMWEY_00058480	1016.69	763.928	0.39195	0.0062111	0.045839	sp|P0A8Y7|YIDA_SHIFL Sugar phosphatase YidA OS=Shigella flexneri GN=yidA PE=3 SV=1//1.26377e-10	Sugar phosphatase YidA OS=Escherichia coli (strain K12) GN=yidA PE=1 SV=1	hypothetical protein, conserved [Eimeria maxima]	Pfam->haloacid dehalogenase-like hydrolase
EMWEY_00002360	1676.26	2148.42	-0.34385	0.0062575	0.046127	sp|P11029|ACAC_CHICK Acetyl-CoA carboxylase OS=Gallus gallus GN=ACAC PE=1 SV=1//1.31695e-164	#N/A	#N/A	#N/A
EMWEY_00029760	1336.26	1728.35	-0.35594	0.0064119	0.04721	sp|Q9SUK9|P2C55_ARATH Probable protein phosphatase 2C 55 OS=Arabidopsis thaliana GN=At4g16580 PE=2 SV=2//1.92246e-29	Probable protein phosphatase 2C 55 OS=Arabidopsis thaliana GN=At4g16580 PE=2 SV=2	protein phosphatase 2C, putative [Eimeria acervulina]	Pfam->Stage II sporulation protein E (SpoIIE)
EMWEY_00019140	6065.53	7536.31	-0.30384	0.0064384	0.047349	sp|Q88RC0|DAVD_PSEPK Glutarate-semialdehyde dehydrogenase DavD OS=Pseudomonas putida (strain KT2440) GN=davD PE=3 SV=1//4.53598e-96	Glutarate-semialdehyde dehydrogenase DavD OS=Pseudomonas putida (strain KT2440) GN=davD PE=3 SV=1	succinate-semialdehyde dehydrogenase, putative [Eimeria maxima]	ProSitePatterns->Aldehyde dehydrogenases glutamic acid active site.|Pfam->Aldehyde dehydrogenase family
EMWEY_00014460	974.515	1275.75	-0.37042	0.0064639	0.04748	-//-	--	hypothetical protein, conserved [Eimeria maxima]	ProSiteProfiles->Myb-type HTH DNA-binding domain profile.
EMWEY_00021430	52326.8	40654	0.34946	0.0065298	0.047857	-//-	--	sushi domain-containing protein / SCR repeat-containing protein, putative [Eimeria maxima]	ProSiteProfiles->PLAT domain profile.
Novel02805	15733.8	12154.9	0.3567	0.0065304	0.047857	--	--	--	--
EMWEY_00023960	1370.15	1753.52	-0.34227	0.0065407	0.047876	sp|Q54MJ9|SPXS3_DICDI SPX and EXS domain-containing protein 3 OS=Dictyostelium discoideum GN=xpr1 PE=3 SV=1//9.4086e-20	SPX and EXS domain-containing protein 1 OS=Dictyostelium discoideum GN=DDB_G0271664 PE=3 SV=2	SPX domain-containing protein, putative [Eimeria maxima]	ProSiteProfiles->EXS domain profile.|ProSiteProfiles->SPX domain profile.|Pfam->EXS family|Pfam->SPX domain
EMWEY_00013360	2336.47	1822.46	0.34441	0.0065902	0.048182	-//-	--	hypothetical protein, conserved [Eimeria maxima]	--
EMWEY_00015370	390.066	269.504	0.48847	0.0066186	0.048332	-//-	--	hypothetical protein, conserved [Eimeria maxima]	--
EMWEY_00052730	18813.2	15363.7	0.28446	0.0066755	0.048691	sp|C0SVM5|BBX19_ARATH B-box zinc finger protein 19 OS=Arabidopsis thaliana GN=BBX19 PE=2 SV=1//5.03391e-09	B-box zinc finger protein 19 OS=Arabidopsis thaliana GN=BBX19 PE=2 SV=1	hypothetical protein, conserved [Eimeria maxima]	ProSiteProfiles->Zinc finger B-box type profile.|Pfam->B-box zinc finger|SMART->B-Box-type zinc finger|ProSiteProfiles->Zinc finger B-box type profile.
EMWEY_00007890	3623.2	4571.18	-0.32377	0.0067092	0.04888	-//-	--	hypothetical protein, conserved [Eimeria maxima]	--
EMWEY_00000900	159.518	250.772	-0.57492	0.0068602	0.049893	-//-	--	hypothetical protein, conserved [Eimeria maxima]	--
EMWEY_00023300	288.656	423.056	-0.50327	0.0068642	0.049893	-//-	--	hypothetical protein EMWEY_00023300 [Eimeria maxima]	PRINTS->Type I antifreeze protein signature|PRINTS->Type I antifreeze protein signature|PRINTS->Type I antifreeze protein signature

## Sheet:  PLSO vs WTSO
Selected different transcripted genes in sporulated oocyst stages in E. maxima precocious line and its parent strain
Note：WTSO: sporulated oocyst stage of E. maxima parent strain; PLSO: sporulated oocyst stage of E.maxima precocious line
gene_id	PL_SO_readcount	WT_SO_readcount	log2FoldChange	pval	padj	Blast swiss prot	Swissprot Description	NR Description	Interpro Discription
EMWEY_00014070	51.0585	261.274	-2.0403	2.7314e-06	0.00040488	sp|Q8ICR0|CDPK2_PLAF7 Calcium-dependent protein kinase 2 OS=Plasmodium falciparum (isolate 3D7) GN=CPK2 PE=2 SV=3//2.94329e-07	Calcium-dependent protein kinase 3 OS=Plasmodium falciparum (isolate 3D7) GN=CPK3 PE=1 SV=1	CAM kinase, CDPK family, putative [Eimeria maxima]	ProSitePatterns->Serine/Threonine protein kinases active-site signature.|ProSitePatterns->EF-hand calcium-binding domain.|ProSitePatterns->Protein kinases ATP-binding region signature.|ProSitePatterns->EF-hand calcium-binding domain.|ProSitePatterns->EF-hand calcium-binding domain.|SMART->Serine/Threonine protein kinases, catalytic domain|Pfam->Protein kinase domain|Pfam->Protein kinase domain|Pr…
Novel02326	3209.78	698.63	1.8874	2.4758e-05	0.0015256	CAM kinase, CDPK family TgPK6, putative [Eimeria necatrix]	Calcium-dependent protein kinase 2 OS=Plasmodium falciparum (isolate K1 / Thailand) GN=CPK2 PE=1 SV=3	CAM kinase, CDPK family TgPK6, putative [Eimeria necatrix]	--
Novel02349	427	106.425	1.7403	6.1792e-05	0.002643	CAM kinase, CDPK family TgTOXPK2, putative, partial [Eimeria acervulina]	Troponin C, skeletal muscle OS=Pelophylax esculentus PE=1 SV=1	CAM kinase, CDPK family TgTOXPK2, putative, partial [Eimeria acervulina]	--
Novel02416	734.485	217.023	1.5477	0.00020928	0.0045575	CAM kinase, CDPK family TgTOXPK2, putative, partial [Eimeria acervulina]	Calcium-dependent protein kinase 3 OS=Plasmodium yoelii yoelii GN=CPK3 PE=3 SV=1	CAM kinase, CDPK family TgTOXPK2, putative, partial [Eimeria acervulina]	--
EMWEY_00060110	2435.7	949.829	1.2211	0.0016115	0.015656	sp|P62343|CDPK1_PLAFK Calcium-dependent protein kinase 1 OS=Plasmodium falciparum (isolate K1 / Thailand) GN=CPK1 PE=1 SV=2//7.22669e-43	Calcium-dependent protein kinase 1 OS=Plasmodium falciparum (isolate K1 / Thailand) GN=CPK1 PE=1 SV=2	CAM kinase, CDPK family TgCDPK1, putative, partial [Eimeria maxima]	Pfam->EF-hand domain pair|ProSitePatterns->EF-hand calcium-binding domain.|SMART->EF-hand, calcium binding motif|SMART->EF-hand, calcium binding motif|SMART->EF-hand, calcium binding motif|ProSiteProfiles->EF-hand calcium-binding domain profile.|ProSiteProfiles->EF-hand calcium-binding domain profile.|Pfam->EF-hand domain pair|ProSitePatterns->EF-hand calcium-binding domain.|ProSiteProfiles->EF-h…
Novel01731	2975.21	1193.21	1.1562	0.0060739	0.034981	CAM kinase, CDPK family TgTOXPK2, putative [Eimeria tenella]	--	CAM kinase, CDPK family TgTOXPK2, putative [Eimeria tenella]	--
Novel00325	151.364	359.27	-1.1075	0.0062486	0.035413	CAM kinase, CDPK family, putative [Eimeria acervulina]	Cyclin-dependent kinase 10 OS=Rattus norvegicus GN=Cdk10 PE=2 SV=1	CAM kinase, CDPK family, putative [Eimeria acervulina]	--
EMWEY_00005500	25783.7	6865.09	1.7232	5.8813e-06	0.00071761	sp|P13399|TA4_EIMTE Sporulated oocyst TA4 antigen OS=Eimeria tenella PE=1 SV=2//1.80363e-17	Sporulated oocyst TA4 antigen OS=Eimeria tenella PE=1 SV=2	SAG family member [Eimeria maxima]	Pfam->Sporozoite TA4 surface antigen
EMWEY_00052810	1460.59	488.776	1.4311	0.00013222	0.0035384	-//-	--	SAG family member, partial [Eimeria maxima]	--
EMWEY_00012810	1433.88	567.235	1.238	0.00024337	0.0049492	-//-	--	SAG family member [Eimeria maxima]	Pfam->Sporozoite TA4 surface antigen
EMWEY_00041920	2.43846	35.0589	-2.2542	0.00027022	0.0053886	sp|P13399|TA4_EIMTE Sporulated oocyst TA4 antigen OS=Eimeria tenella PE=1 SV=2//8.98419e-07	--	SAG family member [Eimeria maxima]	Pfam->Sporozoite TA4 surface antigen
EMWEY_00012770	2700.6	1128.3	1.1667	0.0004922	0.0077898	sp|P13399|TA4_EIMTE Sporulated oocyst TA4 antigen OS=Eimeria tenella PE=1 SV=2//3.56043e-10	Sporulated oocyst TA4 antigen OS=Eimeria tenella PE=1 SV=2	SAG family member [Eimeria maxima]	Pfam->Sporozoite TA4 surface antigen
EMWEY_00058440	2902.8	1158.07	1.2097	0.00085276	0.010932	-//-	--	SAG family member [Eimeria maxima]	--
EMWEY_00052830	31600.4	13148.1	1.1632	0.00086492	0.01102	-//-	--	SAG family member [Eimeria maxima]	Pfam->Sporozoite TA4 surface antigen
EMWEY_00012830	97155.3	42143.2	1.1142	0.0010073	0.012063	sp|P13399|TA4_EIMTE Sporulated oocyst TA4 antigen OS=Eimeria tenella PE=1 SV=2//5.33241e-11	--	SAG family member [Eimeria maxima]	Pfam->Sporozoite TA4 surface antigen
EMWEY_00056220	52.3971	181.013	-1.5133	0.0010636	0.01243	sp|P13399|TA4_EIMTE Sporulated oocyst TA4 antigen OS=Eimeria tenella PE=1 SV=2//1.18685e-07	Sporulated oocyst TA4 antigen OS=Eimeria tenella PE=1 SV=2	SAG family member [Eimeria maxima]	Pfam->Sporozoite TA4 surface antigen
EMWEY_00059740	10240.5	4558.17	1.0721	0.0023208	0.01936	sp|P13399|TA4_EIMTE Sporulated oocyst TA4 antigen OS=Eimeria tenella PE=1 SV=2//5.13501e-10	Sporulated oocyst TA4 antigen OS=Eimeria tenella PE=1 SV=2	SAG family member, partial [Eimeria maxima]	Pfam->Sporozoite TA4 surface antigen
EMWEY_00058430	16050.9	7482.01	1.0113	0.0039992	0.027367	sp|P13399|TA4_EIMTE Sporulated oocyst TA4 antigen OS=Eimeria tenella PE=1 SV=2//4.66935e-10	Sporulated oocyst TA4 antigen OS=Eimeria tenella PE=1 SV=2	SAG family member, partial [Eimeria maxima]	Pfam->Sporozoite TA4 surface antigen
EMWEY_00047580	13544.9	6271.53	1.0185	0.0040468	0.027502	sp|P13399|TA4_EIMTE Sporulated oocyst TA4 antigen OS=Eimeria tenella PE=1 SV=2//3.73499e-09	Sporulated oocyst TA4 antigen OS=Eimeria tenella PE=1 SV=2	SAG family member [Eimeria maxima]	Pfam->Sporozoite TA4 surface antigen
Novel02256	5479.15	2672.72	0.95091	0.0068752	0.037782	SAG family member, partial [Eimeria maxima]	--	SAG family member, partial [Eimeria maxima]	--
EMWEY_00043300	2619.31	690.036	1.6824	7.6533e-05	0.0028071	-//-	--	myosin light chain 2, putative [Eimeria maxima]	--
EMWEY_00006140	19134.3	6475.81	1.3816	0.00077277	0.010302	sp|O00934|MYOA_TOXGO Myosin-A OS=Toxoplasma gondii PE=1 SV=1//0	Myosin-A OS=Toxoplasma gondii PE=1 SV=1	myosin A, putative [Eimeria tenella]	Pfam->Myosin head (motor domain)|PRINTS->Myosin heavy chain signature|PRINTS->Myosin heavy chain signature|PRINTS->Myosin heavy chain signature|PRINTS->Myosin heavy chain signature|ProSiteProfiles->Myosin motor domain profile.|SMART->Myosin. Large ATPases.
EMWEY_00014920	13221.5	5597.08	1.1403	0.0010921	0.012611	sp|P06787|CALM_YEAST Calmodulin OS=Saccharomyces cerevisiae (strain ATCC 204508 / S288c) GN=CMD1 PE=1 SV=1//3.84011e-10	Calmodulin OS=Saccharomyces cerevisiae (strain ATCC 204508 / S288c) GN=CMD1 PE=1 SV=1	myosin light chain TgMLC1, putative [Eimeria maxima]	ProSiteProfiles->EF-hand calcium-binding domain profile.
EMWEY_00055750	1168.06	481.811	1.1137	0.0094874	0.045901	sp|O00936|MYOB_TOXGO Myosin-B/C OS=Toxoplasma gondii PE=2 SV=4//2.48691e-71	Myosin-B/C OS=Toxoplasma gondii PE=2 SV=4	myosin, putative, partial [Eimeria maxima]	Pfam->Myosin N-terminal SH3-like domain|SMART->Myosin. Large ATPases.|PRINTS->Myosin heavy chain signature|PRINTS->Myosin heavy chain signature|PRINTS->Myosin heavy chain signature|ProSiteProfiles->Myosin motor domain profile.|Pfam->Myosin head (motor domain)
Novel00438	1307.39	666.824	0.89408	0.01002	0.047588	myosin regulatory light chain, putative [Eimeria acervulina]	--	myosin regulatory light chain, putative [Eimeria mitis]	--
EMWEY_00027480	68339.7	25086.7	1.3319	0.00011648	0.0033541	-//-	--	Microneme protein etmic-2/7h, related [Eimeria maxima]	Pfam->Microneme protein Etmic-2|Pfam->Microneme protein Etmic-2
EMWEY_00048180	36072	16365.6	1.0598	0.0012619	0.013508	-//-	--	Microneme protein 7 [Eimeria maxima]>gi|557156977|emb|CDJ56059.1| hypothetical protein, conserved [Eimeria maxima]	--
EMWEY_00051350	134671	58685.3	1.0856	0.0037633	0.026457	sp|Q96RW7|HMCN1_HUMAN Hemicentin-1 OS=Homo sapiens GN=HMCN1 PE=1 SV=2//2.65211e-11	Hemicentin-1 OS=Homo sapiens GN=HMCN1 PE=1 SV=2	microneme protein 2, putative [Eimeria maxima]	SMART->von Willebrand factor (vWF) type A domain|Pfam->Thrombospondin type 1 domain|Pfam->Thrombospondin type 1 domain|Pfam->Thrombospondin type 1 domain|Pfam->Thrombospondin type 1 domain|ProSiteProfiles->Thrombospondin type-1 (TSP1) repeat profile.|Pfam->von Willebrand factor type A domain|PRINTS->Von Willebrand factor type A domain signature|PRINTS->Von Willebrand factor type A domain signatur…
EMWEY_00017880	24552.9	12336	0.92015	0.0059692	0.034543	-//-	--	Microneme protein 3, related [Eimeria maxima]	Pfam->Sialic-acid binding micronemal adhesive repeat
EMWEY_00010920	47462.9	22011.7	1.0112	0.0053716	0.032551	sp|B6KAM0|AMA1_TOXGO Apical membrane antigen 1 OS=Toxoplasma gondii GN=AMA1 PE=1 SV=1//3.60826e-111	Apical membrane antigen 1 OS=Toxoplasma gondii GN=AMA1 PE=1 SV=1	apical membrane antigen 1, putative [Eimeria maxima]	SMART->Apical membrane antigen 1|Pfam->Apical membrane antigen 1|PRINTS->Apical membrane antigen 1 signature|PRINTS->Apical membrane antigen 1 signature|PRINTS->Apical membrane antigen 1 signature|PRINTS->Apical membrane antigen 1 signature|PRINTS->Apical membrane antigen 1 signature
Novel02394	3413.73	875.285	1.7234	4.1232e-05	0.0021436	eukaryotic translation initiation factor 6, putative [Eimeria acervulina]	Eukaryotic translation initiation factor 6 OS=Toxoplasma gondii GN=EIF6 PE=3 SV=3	eukaryotic translation initiation factor 6, putative [Eimeria acervulina]	--
EMWEY_00059670	377.126	96.3692	1.6938	0.00014122	0.0036439	sp|Q2H6G4|EIF3A_CHAGB Eukaryotic translation initiation factor 3 subunit A OS=Chaetomium globosum (strain ATCC 6205 / CBS 148.51 / DSM 1962 / NBRC 6347 / NRRL 1970) GN=TIF32 PE=3 SV=1//3.49627e-08	Eukaryotic translation initiation factor 3 subunit A OS=Monosiga brevicollis GN=33388 PE=3 SV=1	eukaryotic translation initiation factor 3 subunit 10, putative, partial [Eimeria maxima]	--
EMWEY_00040120	425.958	107.266	1.6942	0.00020616	0.0045112	sp|Q9XHR2|EIF3A_MAIZE Eukaryotic translation initiation factor 3 subunit A OS=Zea mays GN=TIF3A1 PE=2 SV=1//1.23528e-24	Eukaryotic translation initiation factor 3 subunit A OS=Zea mays GN=TIF3A1 PE=2 SV=1	Eukaryotic translation initiation factor 3 subunit A, related [Eimeria maxima]	--
EMWEY_00027220	1477.93	587.425	1.2277	0.00034955	0.0063453	sp|Q6P878|EIF3L_XENTR Eukaryotic translation initiation factor 3 subunit L OS=Xenopus tropicalis GN=eif3l PE=2 SV=1//1.82082e-51	Eukaryotic translation initiation factor 3 subunit L OS=Xenopus tropicalis GN=eif3l PE=2 SV=1	eukaryotic translation initiation factor 3 subunit 6 interacting protein, putative [Eimeria maxima]	Pfam->RNA polymerase I-associated factor PAF67
EMWEY_00021580	1188.79	524.252	1.0912	0.0013477	0.014143	sp|A8QDN3|EIF3K_BRUMA Eukaryotic translation initiation factor 3 subunit K OS=Brugia malayi GN=Bm1_52955 PE=3 SV=1//1.12894e-10	Eukaryotic translation initiation factor 3 subunit K OS=Brugia malayi GN=Bm1_52955 PE=3 SV=1	eukaryotic translation initiation factor 3 subunit 11, putative [Eimeria maxima]	Pfam->CSN8/PSMD8/EIF3K family
EMWEY_00053490	986.933	414.567	1.1399	0.0018351	0.016765	-//-	--	Eukaryotic translation initiation factor 3, putative [Eimeria maxima]	Pfam->Eukaryotic translation initiation factor 3 subunit G
Novel01988	359.049	108.243	1.4574	0.0018406	0.016788	eukaryotic translation initiation factor 3 subunit 3, putative [Eimeria necatrix]	--	eukaryotic translation initiation factor 3 subunit 3, putative [Eimeria necatrix]	--
EMWEY_00027320	1891.95	718.647	1.2393	0.0022594	0.019069	sp|Q54EY2|EI2BB_DICDI Translation initiation factor eIF-2B subunit beta OS=Dictyostelium discoideum GN=eif2b2 PE=3 SV=1//7.32564e-13	Translation initiation factor eIF-2B subunit beta OS=Dictyostelium discoideum GN=eif2b2 PE=3 SV=1	eukaryotic translation initiation factor 2b, putative [Eimeria maxima]	Pfam->Initiation factor 2 subunit family
Novel00819	118.801	43.7723	1.2513	0.0039363	0.027195	hypothetical protein [Eimeria tenella]	Eukaryotic translation initiation factor 3 subunit I OS=Arabidopsis thaliana GN=TIF3I1 PE=2 SV=2	eukaryotic translation initiation factor 3 delta subunit, putative [Eimeria necatrix]	--
Novel02759	532.722	254.598	0.96941	0.008155	0.041994	hypothetical protein [Eimeria tenella]>gi|557140782|emb|CDJ39767.1| eukaryotic translation initiation factor 3 subunit g [Eimeria tenella]>gi|557246832|emb|CDJ63338.1| Eukaryotic translation initiation factor 3, putative [Eimeria necatrix]	Eukaryotic translation initiation factor 3 subunit G OS=Nematostella vectensis GN=v1g171563 PE=3 SV=1	hypothetical protein [Eimeria tenella]>gi|557140782|emb|CDJ39767.1| eukaryotic translation initiation factor 3 subunit g [Eimeria tenella]>gi|557246832|emb|CDJ63338.1| Eukaryotic translation initiation factor 3, putative [Eimeria necatrix]	--
Novel00929	1031.94	255.573	1.7102	0.00019359	0.0043415	transcription elongation factor FACT 140 kDa, putative [Eimeria tenella]	FACT complex subunit SPT16 OS=Ashbya gossypii (strain ATCC 10895 / CBS 109.51 / FGSC 9923 / NRRL Y-1056) GN=SPT16 PE=3 SV=2	transcription elongation factor FACT 140 kDa, putative [Eimeria tenella]	--
EMWEY_00010900	2871.86	894.711	1.4498	0.0010615	0.012425	sp|Q8IRG6|SPT16_DROME FACT complex subunit spt16 OS=Drosophila melanogaster GN=dre4 PE=1 SV=2//5.46692e-102	FACT complex subunit spt16 OS=Drosophila melanogaster GN=dre4 PE=1 SV=2	transcription elongation factor FACT 140 kDa, putative [Eimeria maxima]	Pfam->Histone chaperone Rttp106-like|Pfam->FACT complex subunit (SPT16/CDC68)|Pfam->FACT complex subunit (SPT16/CDC68)
Novel01748	1449.17	615.075	1.0969	0.0069372	0.037978	transcription elongation factor A TFIIS [Hammondia hammondi]>gi|661336400|gb|KEP64533.1| transcription elongation factor A TFIIS [Hammondia hammondi]	Putative transcription elongation factor S-II OS=Caenorhabditis elegans GN=T24H10.1 PE=3 SV=1	transcription elongation factor TFIIS, putative [Eimeria necatrix]	--

## Sheet: PLM vs WTM
Proteasome genes in significantly enriched GO terms between merozoite stages of precocious line and wild type
GENE_ID	PLM_readcount	WTM_readcount	log2FoldChange	pval	padj	Blast swiss prot	Swissprot Description	NR Description	Interpro Discription
Novel00362	724.747	2407.34	-1.6866	0.0035299	0.010692	proteasome subunit beta type 1, putative [Eimeria mitis]	Proteasome subunit beta type-1 OS=Oryza sativa subsp. japonica GN=PBF1 PE=2 SV=1	proteasome subunit beta type 1, putative [Eimeria mitis]	--
Novel01732	963.885	2820.78	-1.5133	0.0055055	0.015409	proteasome subunit beta type 3, putative [Eimeria tenella]	Proteasome subunit beta type-3 OS=Oryza sativa subsp. japonica GN=PBC1 PE=2 SV=1	TPA: Proteasome subunit beta type-3-A [Neospora caninum Liverpool]	--
Novel00177	23.3567	181.085	-2.7386	0.0030665	0.009571	heat shock protein hslv, putative [Hammondia hammondi]>gi|661338807|gb|KEP66933.1| heat shock protein hslv, putative [Hammondia hammondi]	ATP-dependent protease subunit HslV OS=Rhizobium etli (strain CIAT 652) GN=hslV PE=3 SV=1	TPA: heat shock protein hslv, putative [Neospora caninum Liverpool]	--
Novel02144	291.058	984.326	-1.6937	0.011895	0.028926	proteasome subunit alpha type 3, putative [Eimeria acervulina]	Proteasome subunit alpha type-3 OS=Arabidopsis thaliana GN=PAG1 PE=1 SV=2	proteasome subunit alpha type 3, putative [Eimeria acervulina]	--
Novel00942	777.364	1916.54	-1.27	0.022364	0.04835	proteasome subunit beta type 5, putative, partial [Eimeria tenella]	Proteasome subunit beta type-5 OS=Dictyostelium discoideum GN=psmB5 PE=1 SV=1	proteasome subunit beta type 5, putative, partial [Eimeria tenella]	--
EMWEY_00015180	1451.08	3695.22	-1.3172	0.016351	0.037606	sp|Q27562|PSA1_DICDI Proteasome subunit alpha type-1 OS=Dictyostelium discoideum GN=psmA1 PE=3 SV=1//5.4396e-84	Proteasome subunit alpha type-1 OS=Dictyostelium discoideum GN=psmA1 PE=3 SV=1	proteasome subunit alpha type 1, putative [Eimeria maxima]	Pfam->Proteasome subunit A N-terminal signature|ProSiteProfiles->Proteasome alpha-type subunit profile.|SMART->Proteasome subunit A N-terminal signature Add an annotation|Pfam->Proteasome subunit
Novel00298	251.23	1200.06	-2.1821	0.00063701	0.0026798	proteasome (Prosome, macropain) subunit, beta type, 1, related [Neospora caninum Liverpool]>gi|325114891|emb|CBZ50448.1| proteasome (Prosome, macropain) subunit, beta type, 1, related [Neospora caninum Liverpool]>gi|820689308|tpe|CEL65057.1| TPA: Proteasome (Prosome, macropain) subunit, beta type, 1, related [Neospora caninum Liverpool]	Proteasome subunit beta type-2 OS=Oryza sativa subsp. japonica GN=PBD1 PE=2 SV=2	proteasome subunit beta type 2, putative, partial [Eimeria tenella]	--
EMWEY_00019620	1680.63	4224.82	-1.309	0.0036688	0.011017	sp|Q8L4A7|PSA2B_ARATH Proteasome subunit alpha type-2-B OS=Arabidopsis thaliana GN=PAB2 PE=1 SV=1//1.72227e-115	Proteasome subunit alpha type-2-A OS=Arabidopsis thaliana GN=PAB1 PE=1 SV=1	proteasome subunit alpha type 2, putative [Eimeria maxima]	Pfam->Proteasome subunit|Pfam->Proteasome subunit A N-terminal signature|SMART->Proteasome subunit A N-terminal signature Add an annotation|ProSiteProfiles->Proteasome alpha-type subunit profile.
Novel02923	614.573	2100.77	-1.7163	0.0073806	0.019576	TPA: Proteasome subunit alpha type, related [Neospora caninum Liverpool]	Proteasome subunit alpha type-6 OS=Mus musculus GN=Psma6 PE=1 SV=1	proteasome subunit alpha1, putative [Hammondia hammondi]>gi|661337028|gb|KEP65159.1| proteasome subunit alpha1, putative [Hammondia hammondi]	--
Novel02848	1584.21	4445.72	-1.4519	0.010435	0.026015	hypothetical protein [Eimeria tenella]	Proteasome subunit beta type-7 OS=Dictyostelium discoideum GN=psmB7 PE=3 SV=1	hypothetical protein [Eimeria tenella]	--
EMWEY_00045520	2688.37	4919.16	-0.86314	0.016764	0.038408	sp|Q55GJ6|PSB6_DICDI Proteasome subunit beta type-6 OS=Dictyostelium discoideum GN=psmB6 PE=1 SV=1//1.82832e-59	Proteasome subunit beta type-6 OS=Mus musculus GN=Psmb6 PE=1 SV=3	proteasome component PRE3 precursor, putative [Eimeria maxima]	PRINTS->Proteasome component signature|PRINTS->Proteasome component signature|PRINTS->Proteasome component signature|PRINTS->Proteasome component signature|Pfam->Proteasome subunit|ProSiteProfiles->Proteasome beta-type subunit profile.
Novel02624	449.964	1832.72	-1.9683	0.0010591	0.0040706	proteasome subunit beta type 5, putative [Eimeria brunetti]	Proteasome subunit beta type-5-A OS=Arabidopsis thaliana GN=PBE1 PE=1 SV=1	proteasome subunit beta type 5, putative [Eimeria brunetti]	--
EMWEY_00007170	1906.21	3565.03	-0.89385	0.018803	0.042249	sp|O81148|PSA4A_ARATH Proteasome subunit alpha type-4-A OS=Arabidopsis thaliana GN=PAC1 PE=1 SV=1//7.88015e-110	Proteasome subunit alpha type-4-A OS=Arabidopsis thaliana GN=PAC1 PE=1 SV=1	proteasome subunit alpha type 4, subunit, putative [Eimeria maxima]	Pfam->Proteasome subunit|ProSitePatterns->Proteasome beta-type subunits signature.|ProSitePatterns->Proteasome alpha-type subunits signature.|Pfam->Proteasome subunit A N-terminal signature|ProSiteProfiles->Proteasome alpha-type subunit profile.|SMART->Proteasome subunit A N-terminal signature Add an annotation
EMWEY_00001620	1325.08	3348.16	-1.3118	0.0081067	0.021157	sp|Q7DLR9|PSB4_ARATH Proteasome subunit beta type-4 OS=Arabidopsis thaliana GN=PBG1 PE=1 SV=2//2.12901e-24	Proteasome subunit beta type-4 OS=Arabidopsis thaliana GN=PBG1 PE=1 SV=2	proteasome A-type and B-type domain-containing protein, putative [Eimeria maxima]	Pfam->Proteasome subunit|Pfam->Proteasome subunit
Novel00445	763.35	2599.69	-1.7118	0.0073798	0.019576	proteasome subunit alpha type 5, putative [Eimeria tenella]	Proteasome subunit alpha type-5 OS=Mus musculus GN=Psma5 PE=1 SV=1	proteasome subunit alpha type 5, putative [Eimeria tenella]	--

## Sheet: coincident up or down genes
FPKM values of coincident up/down regulated genes between three stages of precocious line and its parent strain
gene_id	WTM	PLM	WTSO	PLSO	WTUO	PLUO	Swissprot Description	NR Description	Interpro Discription
EMWEY_00005110	40.2077	10.7427	17.7109	3.5869	144.924	90.6279	--	hypothetical protein, conserved [Eimeria maxima]	--
EMWEY_00007360	0.312307	0.0144118	2.02968	0.386938	11.5259	6.4577	Protein PFF0380w OS=Plasmodium falciparum (isolate 3D7) GN=PFF0380w PE=3 SV=1	hypothetical protein, conserved [Eimeria maxima]	Pfam->OST-HTH Associated domain|ProSiteProfiles->OST-type HTH domain profile.
EMWEY_00010050	55.6284	5.65831	64.3206	9.33117	379.631	224.832	--	hypothetical protein EMWEY_00010050 [Eimeria maxima]	--
EMWEY_00010060	47.0511	10.2676	14.8403	2.27076	151.178	87.8497	3'(2'),5'-bisphosphate nucleotidase CysQ OS=Shigella flexneri GN=cysQ PE=3 SV=1	inositol monophosphatase domain-containing protein, putative [Eimeria maxima]	Pfam->Inositol monophosphatase family|ProSitePatterns->Inositol monophosphatase family signature 1.
EMWEY_00013250	64.7499	15.9174	64.8262	9.85573	144.059	82.7196	--	hypothetical protein, conserved [Eimeria maxima]	Pfam->Peptidase M50B-like
EMWEY_00018630	17.8859	3.51606	43.5482	12.7854	411.661	273.312	Diacylglycerol O-acyltransferase 2 OS=Arabidopsis thaliana GN=DGAT2 PE=2 SV=1	hypothetical protein, conserved [Eimeria maxima]	Pfam->Diacylglycerol acyltransferase
EMWEY_00019790	63.8802	9.90432	5.64868	1.32396	6.61911	1.99892	Growth arrest-specific protein 8 homolog OS=Chlamydomonas reinhardtii GN=GAS8 PE=1 SV=1	growth-arrest-specific protein 8, putative [Eimeria maxima]	Pfam->Growth-arrest specific micro-tubule binding
EMWEY_00025430	192.01	43.8498	8.69622	1.06938	21.8905	13.137	--	hypothetical protein EMWEY_00025430 [Eimeria maxima]	--
EMWEY_00039760	179.598	38.218	21.2504	5.09958	5.42969	1.65473	--	hypothetical protein, conserved [Eimeria maxima]	Pfam->Ribonuclease H2 non-catalytic subunit (Ylr154p-like)
EMWEY_00042620	19.032	1.17945	2.50444	0.332978	38.6242	19.9013	--	DNA repair protein recA , putative [Eimeria maxima]	ProSiteProfiles->RecA family profile 1.|Pfam->Rad51
EMWEY_00047160	35.1933	0.340879	5.80172	0.602975	18.0844	8.84476	--	hypothetical protein EMWEY_00047160 [Eimeria maxima]	Pfam->TPR repeat
EMWEY_00050870	8.18468	1.47267	14.7168	3.07142	219.189	147.707	--	hypothetical protein, conserved [Eimeria maxima]	PRINTS->Pollen allergen Poa pI signature|PRINTS->Pollen allergen Poa pI signature|PRINTS->Pollen allergen Poa pI signature
EMWEY_00002550	61.9452	123.669	3.91171	6.68707	0.453755	0.873526	DNA-directed RNA polymerase I subunit RPA190 OS=Saccharomyces cerevisiae (strain ATCC 204508 / S288c) GN=RPA190 PE=1 SV=2	DNA-directed rna polymerase I largest subunit, putative [Eimeria maxima]	SMART->RNA polymerase I subunit A N-terminus|Pfam->RNA polymerase Rpb1, domain 5|Pfam->RNA polymerase Rpb1, domain 2|Pfam->RNA polymerase Rpb1, domain 2|Pfam->RNA polymerase Rpb1, domain 4|Pfam->RNA polymerase Rpb1, domain 1|Pfam->RNA polymerase Rpb1, domain 3
EMWEY_00005500	108.373	195.112	658.476	1706.05	1.61154	5.24222	Sporulated oocyst TA4 antigen OS=Eimeria tenella PE=1 SV=2	SAG family member [Eimeria maxima]	Pfam->Sporozoite TA4 surface antigen
EMWEY_00009950	52.1126	97.4352	1.97799	4.09544	4.80404	7.6263	ABC transporter G family member 26 OS=Arabidopsis thaliana GN=ABCG26 PE=3 SV=2	ZYRO0B05588p, related [Eimeria maxima]	ProSitePatterns->ABC transporters family signature.|ProSiteProfiles->ATP-binding cassette, ABC transporter-type domain profile.|SMART->ATPases associated with a variety of cellular activities|Pfam->ABC transporter
EMWEY_00014750	46.9566	127.249	45.8386	67.1885	8.48222	14.218	Myosin-A OS=Toxoplasma gondii PE=1 SV=1	hypothetical protein EMWEY_00014750 [Eimeria maxima]	SMART->Myosin. Large ATPases.|Pfam->Myosin head (motor domain)|PRINTS->Myosin heavy chain signature|PRINTS->Myosin heavy chain signature|PRINTS->Myosin heavy chain signature|PRINTS->Myosin heavy chain signature|PRINTS->Myosin heavy chain signature|ProSiteProfiles->Myosin motor domain profile.
EMWEY_00017880	917.525	4491.21	1960.16	2622.4	4.6494	10.5179	--	Microneme protein 3, related [Eimeria maxima]	Pfam->Sialic-acid binding micronemal adhesive repeat
EMWEY_00021810	38.7448	153.566	78.3404	134.865	0.606756	2.14555	Subtilisin Carlsberg OS=Bacillus licheniformis GN=apr PE=1 SV=1	subtilisin-like protease TgSUB2, putative [Eimeria maxima]	PRINTS->Subtilisin serine protease family (S8) signature|PRINTS->Subtilisin serine protease family (S8) signature|PRINTS->Subtilisin serine protease family (S8) signature|ProSitePatterns->Serine proteases, subtilase family, aspartic acid active site.|ProSitePatterns->Serine proteases, subtilase family, histidine active site.|ProSitePatterns->Serine proteases, subtilase family, serine active site.…
EMWEY_00027320	20.819	37.5875	29.8633	54.8107	5.82309	7.9081	Translation initiation factor eIF-2B subunit beta OS=Dictyostelium discoideum GN=eif2b2 PE=3 SV=1	eukaryotic translation initiation factor 2b, putative [Eimeria maxima]	Pfam->Initiation factor 2 subunit family
EMWEY_00031770	46.6512	210.358	21.5809	30.2444	5.28886	8.43807	--	hypothetical protein EMWEY_00031770 [Eimeria maxima]	--
EMWEY_00045290	38.6416	79.2575	55.1786	75.7696	12.9726	34.7938	--	hypothetical protein, conserved [Eimeria maxima]	--
EMWEY_00051350	5.83926	14.9737	1947.25	3078.23	9.70922	11.9147	Hemicentin-1 OS=Homo sapiens GN=HMCN1 PE=1 SV=2	microneme protein 2, putative [Eimeria maxima]	SMART->von Willebrand factor (vWF) type A domain|Pfam->Thrombospondin type 1 domain|Pfam->Thrombospondin type 1 domain|Pfam->Thrombospondin type 1 domain|Pfam->Thrombospondin type 1 domain|ProSiteProfiles->Thrombospondin type-1 (TSP1) repeat profile.|Pfam->von Willebrand factor type A domain|PRINTS->Von Willebrand factor type A domain signature|PRINTS->Von Willebrand factor type A domain signatur…
EMWEY_00052120	12.6657	87.1184	18.2056	24.6681	4.17252	6.37877	--	lysophospholipase, putative [Eimeria maxima]	--
EMWEY_00053970	166.518	454.498	573.935	933.714	29.0096	81.5317	--	hypothetical protein, conserved, partial [Eimeria maxima]	--
EMWEY_00054640	93.8663	391.615	109.501	270.949	4.67972	7.7121	--	hypothetical protein, conserved, partial [Eimeria maxima]	--
EMWEY_00054850	31.9871	70.9719	47.6823	94.852	170.115	191.848	--	hypothetical protein EMWEY_00054850 [Eimeria maxima]	--
Novel01666	114.568	362.924	446.604	671.458	9.16924	16.7666	--	hypothetical protein, conserved [Eimeria acervulina]	--
Novel01731	20.9783	75.0363	39.3049	68.8198	5.40977	7.3204	--	CAM kinase, CDPK family TgTOXPK2, putative [Eimeria tenella]	--
